# Supplementary material for: Proteomics Analysis of Lipid Droplets from the Oleaginous Alga Chromochloris zofingiensis Reveals Novel Proteins for Lipid Metabolism
Source: Genomics Proteomics Bioinformatics. 2019 Sep 5;17(3):260–72. doi: 10.1016/j.gpb.2019.01.003 (PMC6818385; doi:10.1016/j.gpb.2019.01.003)
Supplement: Supplementary Dataset S1 — List of all LD proteins of C. zofingiensis [file mmc10.xlsx]

## Sheet: Dataset1
Dataset S1 List of all LD proteins of C. zofingiensis
No.	Protein ID	Protein mass	Unique peptides			Average Spectral count	Curated functional class	Annotation	Subcellular localization (Predalgo)	Blast hit in Chlamydomonas		Blast hit in Arabidopsis
			R1	R2	Total number					Protein ID	e-value	Protein ID	e-value
1	Cz04g29220	29589	P	P	36	1650.5	Lipid metabolism	Major lipid droplet protein	O	Cre09.g405500.t1.1	1E–22	NA	NA
2	Cz05g02110	52120	P	P	57	1003	Function unknown	Predicated protein	O	Cre06.g310650.t1.2	3e-18	NA	NA
3	Cz16g16140	51369	P	P	42	708.5	Lipid metabolism	Caleosin related protein, plant seed peroxygenase	O	Cre06.g287000.t1.2 (1 of 1) PTHR31495:SF0 - PEROXYGENASE 1-RELATED	4E–56	AT2G33380.1 Caleosin-related family protein	3E–42
4	Cz01g08270	37909	P	P	28	651.5	Function unknown	Predicated protein	O	Cre06.g310650.t1.2	4E–35	NA	NA
5	Cz07g32180	57395	P	P	26	523	Others	L-gulonolactone oxidase	SP	Cre13.g567100.t1.1 D-arabinono-1,4-lactone oxidase/L-galactono-1,4-lactone dehydrogenase	9e-08	AT3G47930.2 L-galactono-1,4-lactone dehydrogenase	5e-13
6	Cz09g31050	32917	P	P	31	471	Lipid metabolism	Caleosin related protein, plant seed peroxygenase	O	Cre06.g287000.t1.2 (1 of 1) PTHR31495:SF0 - PEROXYGENASE 1-RELATED	3E–51	AT2G33380.1 Caleosin-related family protein	3E–47
7	Cz09g11210	29791	P	P	24	406.5	Lipid metabolism	Caleosin related protein, plant seed peroxygenase	O	Cre01.g029600.t1.2 (1 of 3) 1.11.2.3 - Plant seed peroxygenase / Soybean peroxygenase	4E–57	AT2G33380.1 Caleosin-related family protein	1E–39
8	Cz02g13230	35907	P	P	38	340	Short-chain dehydrogenase	Retinol dehydrogenase/short-chain dehydrogenase	O	Cre08.g380550.t1.2 (1 of 11) 1.1.1.300 - NADP-retinol dehydrogenase / Retinol dehydrogenase (NADP(+))	3E–59	AT4G23430.1 NAD(P)-binding Rossmann-fold superfamily protein	2E–46
9	Cz10g23260	10900	P	P	11	260.5	Function unknown	Predicated protein	O	NA	NA	NA	NA
10	Cz07g13040	43099	P	P	43	178.5	Short-chain dehydrogenase	Retinol dehydrogenase/short-chain dehydrogenase	SP	Cre08.g380550.t1.2 (1 of 11) 1.1.1.300 - NADP-retinol dehydrogenase / Retinol dehydrogenase (NADP(+))	1E–45	AT2G37540.1 NAD(P)-binding Rossmann-fold superfamily protein	4E–38
11	Cz11g18260	21718	P	P	9	164.5	Function unknown	Predicated protein	O	Cre12.g514350.t1.2	1e-18	NA	NA
12	Cz02g32220	50935	P	P	33	161.5	Ribosomes, translation and DNA related	Elongation factor EF-1 alpha subunit	O	Cre06.g263450.t1.2 (1 of 3) K03231 - elongation factor 1-alpha (EEF1A)	0	AT1G07930.1 GTP binding Elongation factor Tu family protein	6E–106
13	Cz01g06170	72635	P	P	39	137	Lipid metabolism	TAG lipase (class 3)	SP	NA	NA	AT1G45201.2 triacylglycerol lipase-like 1	8e-12
14	Cz02g07070	22567	P	P	19	95	Function unknown	Predicated protein	O	NA	NA	NA	NA
15	Cz01g22190	96418	P	P	18	91.5	Function unknown	Predicated protein	O	NA	NA	NA	NA
16	Cz02g12180	36067	P	P	23	87.5	Short-chain dehydrogenase	Retinol dehydrogenase/short-chain dehydrogenase	O	Cre08.g380550.t1.2 (1 of 11) 1.1.1.300 - NADP-retinol dehydrogenase / Retinol dehydrogenase (NADP(+))	4E–45	AT4G11410.1 NAD(P)-binding Rossmann-fold superfamily protein	2E–31
17	Cz05g05050	30504	P	P	13	85	Lipid metabolism	Acylglycerone-phosphate reductase	O	Cre12.g559350.t1.2 (1 of 1) 1.1.1.101 - Acylglycerone-phosphate reductase / Palmitoyldihydroxyacetone-phosphate reductase	5E–32	AT5G10050.1 NAD(P)-binding Rossmann-fold superfamily protein	4E–31
18	Cz08g20190	25411	P	P	18	78	Others	NAD dependent epimerase/dehydratase family protein	O	Cre13.g575850.t1.2 (1 of 9) PTHR14194 - NITROGEN METABOLIC REGULATION PROTEIN NMR-RELATED	2E–61	AT2G34460.1 NAD(P)-binding Rossmann-fold superfamily protein	3e-15
19	Cz19g08220	178484	P	P	20	77.5	Function unknown	Predicated protein	O	NA	NA	NA	NA
20	Cz03g36040	62553	P	P	20	66.5	Carbon metabolism	Beta-galactosidase / Lactase	O	Cre03.g171050.t1.1 Glycosyl hydrolase	3E–157	AT4G21760.1 beta-glucosidase 47	9E–39
21	Cz05g10010	52196	P	P	14	59.5	Carbon metabolism	Enolase (Glyco-Gluco)	O	Cre12.g513200.t1.2 Enolase	0	AT2G36530.1 Enolase	0
22	Cz14g08220	32303	P	P	10	58	Function unknown	Hypersensitive-induced response protein 2	O	Cre16.g690879.t1.1 (1 of 1) PTHR10264:SF84 - HYPERSENSITIVE-INDUCED RESPONSE PROTEIN 2	9E–42	AT5G62740.1 SPFH/Band 7/PHB domain-containing membrane-associated protein family	2E–94
23	Cz13g06240	28676	P	P	16	54.5	Lipid metabolism	Prostaglandin-E2 9-reductase	O	Cre17.g731350.t1.1 (1 of 1) 1.1.1.189 - Prostaglandin-E(2) 9-reductase / Prostaglandin-E2 9-reductase	2E–27	AT5G51030.1 NAD(P)-binding Rossmann-fold superfamily protein	1E–23
24	Cz06g29060	16835	P	P	18	50	Function unknown	Predicated protein	O	Cre03.g143847.t1.1 (1 of 3) PF07386 - Protein of unknown function (DUF1499) (DUF1499)	2e-10	NA	NA
25	Cz13g11330	34393	P	P	14	48.5	Short-chain dehydrogenase	Retinol dehydrogenase/short-chain dehydrogenase	O	Cre09.g398252.t1.1 Short-chain dehydrogenase/reductase	2E–20	AT4G24050.1 NAD(P)-binding Rossmann-fold superfamily protein	9E–25
26	Cz13g06250	28875	P	P	18	48	Lipid metabolism	Prostaglandin-E2 9-reductase	O	Cre17.g731350.t1.1 (1 of 1) 1.1.1.189 - Prostaglandin-E(2) 9-reductase / Prostaglandin-E2 9-reductase	7E–30	AT5G61830.1 NAD(P)-binding Rossmann-fold superfamily protein	7E–29
27	Cz07g09250	31183	P	P	19	46	Transporters	Voltage-gated potassium channel subunit beta	O	Cre04.g217916.t1.1 (1 of 11) KOG1575 - Voltage-gated shaker-like K+ channel, subunit beta/KCNAB	2E–86	AT1G04690.1 potassium channel beta subunit 1	8E–100
28	Cz11g24160	83499	P	P	20	42.5	Amino acid metabolism	5-methyltetrahydropteroyltriglutamate--homocysteine S-methyltransferase	O	Cre03.g180750.t1.2 Cobalamin-independent methionine synthase	0	AT3G03780.1 methionine synthase 2	1E–172
29	Cz19g05170	38484	P	P	15	36	Short-chain dehydrogenase	Retinol dehydrogenase/short-chain dehydrogenase	O	Cre16.g685400.t1.2 Short-chain dehydrogenase/reductase	1E–141	AT4G23420.1 NAD(P)-binding Rossmann-fold superfamily protein	1E–32
30	Cz12g06030	31913	P	P	8	34	Function unknown	Hypersensitive-induced response protein 2	O	Cre16.g690879.t1.1 (1 of 1) PTHR10264:SF84 - HYPERSENSITIVE-INDUCED RESPONSE PROTEIN 2	2E–61	AT1G69840.3 SPFH/Band 7/PHB domain-containing membrane-associated protein family	4E–91
31	Cz03g05100	37739	P	P	10	33.5	Amino acid metabolism	Cysteine synthase / OAS sulfhydrylase	O	Cre16.g685550.t1.2 O-acetylserine (Thiol)-lyase/cysteine synthase	0	AT3G59760.3 O-acetylserine (thiol) lyase isoform C	1E–162
32	Cz14g00020	16125	P	P	13	32.5	Function unknown	Predicated protein	C	NA	NA	AT4G21020.1 Late embryogenesis abundant protein (LEA) family protein	0.004
33	Cz04g30040	35711	P	P	13	30.5	Short-chain dehydrogenase	Short-chain dehydrogenase TIC 32	O	Cre09.g398252.t1.1 Short-chain dehydrogenase/reductase	8E–51	AT4G23430.2 NAD(P)-binding Rossmann-fold superfamily protein	2E–84
34	Cz06g04080	80346	P	P	2	30.5	Function unknown	Bardet-Biedl syndrome 7 protein	O	Cre01.g043750.t1.1 Bardet-Biedl syndrome-7 associated protein	0	NA	NA
35	UNPLg00122	24741	P	P	12	28	Others	Carbonic anhydrase, beta	O	Cre05.g243150.t1.1 (1 of 1) PTHR34457:SF1 - EMBRYO DEFECTIVE 2410 PROTEIN	5e-08	AT1G58180.3 beta carbonic anhydrase 6	0.002
36	Cz07g22230	73317	P	P	15	27	Lipid metabolism	Long chain acyl-CoA synthetase	O	Cre03.g182050.t1.2 (1 of 2) PTHR24096:SF221 - PROTEIN ACS-13, ISOFORM C	0	AT4G11030.1 AMP-dependent synthetase and ligase family protein	0
37	Cz03g14130	24102	P	P	7	26.5	Others	Iron/manganese superoxide dismutase	O	Cre02.g096150.t1.2 Mn superoxide dismutase	5E–118	AT3G10920.1 manganese superoxide dismutase 1	8E–54
38	Cz01g09010	40614	P	P	10	24.5	Function unknown	Predicated protein	O	Cre06.g310650.t1.2	3E–31	NA	NA
39	Cz12g10010	65985	P	P	11	21.5	Lipid metabolism	Triacylglycerol lipase	O	NA	NA	AT5G42930.1 alpha/beta-Hydrolases superfamily protein	2e-11
40	Cz04g02040	37002	P	P	15	21	Lipid metabolism	Acyl dehydratase (MaoC-like domain)	O	Cre06.g278196.t1.1 (1 of 3) PF01575 - MaoC like domain (MaoC_dehydratas)	7E–32	NA	NA
41	Cz03g13150	19398	P	P	2	19.5	Lipid metabolism	Caleosin related protein, plant seed peroxygenase	O	Cre06.g287000.t1.2 (1 of 1) PTHR31495:SF0 - PEROXYGENASE 1-RELATED	1E–65	AT2G33380.1 Caleosin-related family protein	4E–38
42	Cz05g06160	62005	P	P	9	19	Carbon metabolism	6-phosphogluconate dehydrogenase, decarboxylating	M	Cre12.g526800.t1.2 6-phosphogluconate dehydrogenase, decarboxylating	0	AT1G64190.1 6-phosphogluconate dehydrogenase family protein	0
43	Cz05g37140	41556	P	P	11	19	Carbon metabolism	Fructose-1,6-bisphosphate aldolase	C	Cre05.g234550.t1.2 Fructose-1,6-bisphosphate aldolase	0	AT4G38970.1 fructose-bisphosphate aldolase 2	0
44	Cz01g01020	53047	P	P	9	18.5	Amino acid metabolism	Adenosylhomocysteinase	O	Cre03.g204250.t1.2 S-Adenosyl homocysteine hydrolase	0	AT4G13940.1 S-adenosyl-L-homocysteine hydrolase	0
45	Cz06g15020	71994	P	P	12	18.5	Function unknown	Predicated protein	O	Cre08.g372100.t1.2 Heat shock protein 70A	0	AT3G12580.1 heat shock protein 70	0
46	Cz02g14100	84860	P	P	8	18.5	Function unknown	Predicated protein	O	Cre12.g523400.t1.1	3E–32	NA	NA
47	Cz10g15240	31832	P	P	3	18.5	Lipid metabolism	Esterase/lipase	O	NA	NA	AT1G68620.1 alpha/beta-Hydrolases superfamily protein	7e-12
48	Cz01g36150	73570	P	P	15	18.5	Lipid metabolism	Long chain acyl-CoA synthetase	O	Cre03.g182050.t1.2 (1 of 2) PTHR24096:SF221 - PROTEIN ACS-13, ISOFORM C	0	AT4G23850.1 AMP-dependent synthetase and ligase family protein	0
49	Cz02g13210	37642	P	P	9	18.5	Lipid metabolism	Monoglyceride lipase	O	Cre12.g504350.t1.2 (1 of 1) 2.3.1.22 - 2-acylglycerol O-acyltransferase / Monoglyceride acyltransferase	1E–84	AT5G16120.1 alpha/beta-Hydrolases superfamily protein	6E–36
50	Cz06g05150	22569	P	P	8	18	Vesicle trafficking	Ras-related protein Rab-1A	O	Cre12.g560150.t1.2 Small Rab-related GTPase	2E–137	AT5G47200.1 RAB GTPase homolog 1A	4E–117
51	Cz02g38100	23020	P	P	8	18	Function unknown	Predicated protein	O	NA	NA	NA	NA
52	Cz01g38040	38765	P	P	7	17.5	Function unknown	Senescence-associated protein	O	NA	NA	NA	NA
53	Cz05g19160	23005	P	P	7	17.5	Cytoskeleton	Actin	O	Cre13.g603700.t1.2 Actin	6E–139	AT3G12110.1 actin-11	2E–132
54	Cz07g10110	32322	P	P	11	17	Transporters	Probable voltage-gated potassium channel subunit beta	O	Cre04.g217916.t2.1	1E–87	AT1G04690.1 potassium channel beta subunit 1	2E–99
55	Cz05g26070	88348	P	P	11	17	Lipid metabolism	Cycloartenol synthase	O	Cre01.g011100.t2.1 Terpenoid cylase, probably a squalene cyclase	0	AT2G07050.1 cycloartenol synthase 1	0
56	UNPLg00180	35225	P	P	7	16	Carbon metabolism	Malate dehydrogenase	O	Cre02.g145800.t1.2 NAD-dependent malate dehydrogenase	9E–160	AT5G43330.1 Lactate/malate dehydrogenase family protein	1E–161
57	Cz11g09250	43188	P	P	10	16	Amino acid metabolism	glutamine synthetase	O	Cre02.g113200.t1.1 Glutamine synthetase	0	AT3G17820.1 glutamine synthetase 1.3	2E–158
58	Cz16g03110	36838	P	P	8	15.5	Function unknown	Predicated protein	SP	NA	NA	NA	NA
59	Cz10g00090	47259	P	P	9	14.5	Others	Stomatin-like protein 2	M	Cre19.g750847.t3.1	5E–154	AT5G54100.1 SPFH/Band 7/PHB domain-containing membrane-associated protein family	2E–138
60	Cz07g11210	242240	P	P	8	14	Function unknown	Predicated protein	M	NA	NA	NA	NA
61	Cz12g09050	12193	P	P	3	14	Others	NAD(P)H dehydrogenase (quinone) / Vitamin-K reductase	O	Cre10.g456050.t1.2 (1 of 4) K03809 - NAD(P)H dehydrogenase (quinone) (wrbA)	2E–36	AT5G54500.1 flavodoxin-like quinone reductase 1	6E–38
62	Cz08g25270	20716	P	P	6	13.5	Oxidative stress related	Peroxiredoxin	O	Cre10.g449550.t1.2 Peroxiredoxin, type II	2E–38	AT3G52960.1 Thioredoxin superfamily protein	8E–43
63	Cz02g06070	81063	P	P	9	13.5	Protein translocation and chaperones	Molecular chaperone HtpG (htpG, HSP90A)	O	Cre09.g386750.t1.2 Heat shock protein 90A	0	AT5G56030.1 heat shock protein 81-2	0
64	Cz10g29070	17168	P	P	9	13.5	Function unknown	Predicated protein	O	Cre05.g233050.t1.2 Flagellar Associated Protein	3E–51	NA	NA
65	Cz05g35130	122040	P	P	5	12.5	Kinases and 14-3-3 proteins	Adenylate kinase	O	NA	NA	AT5G35170.1 adenylate kinase family protein	9e-06
66	Cz06g29140	39267	P	P	10	12.5	Others	NADPH dependent alkenal/alkenone reductase	O	Cre16.g677950.t1.1 (1 of 1) 1.1.1.54 - Allyl-alcohol dehydrogenase	1e-15	AT5G16970.1 alkenal reductase	7E–67
67	Cz09g10230	25964	P	P	4	12.5	Others	Superoxide dismutase	C	Cre10.g436050.t1.2 Fe superoxide dismutase	3E–116	AT5G51100.1 Fe superoxide dismutase 2	7E–87
68	Cz14g12240	36860	P	P	7	12.5	Others	Perakine reductase (aldo-keto reductase family)	M	Cre11.g467622.t1.1 (1 of 1) 1.1.1.317 - Perakine reductase	2E–88	AT1G60710.1 NAD(P)-linked oxidoreductase superfamily protein	7E–127
69	Cz02g38210	80904	P	P	4	12.5	Kinases and 14-3-3 proteins	Serine/threonine protein kinase	O	Cre16.g685389.t1.1 (1 of 1) PTHR24343//PTHR24343:SF200 - SERINE/THREONINE KINASE // SUBFAMILY NOT NAMED	1E–76	AT1G30270.1 CBL-interacting protein kinase 23	7E–32
70	Cz17g13150	23347	P	P	5	12.5	Vesicle trafficking	Ras-related GTPase	O	Cre06.g311900.t1.2 Small Rab-related GTPase	3E–121	AT3G18820.1 RAB GTPase homolog G3F	1E–116
71	Cz18g05080	29087	P	P	6	12	Oxidative stress related	glutathione S-transferase	O	Cre10.g456750.t1.2 (1 of 1) 1.8.5.1 - Glutathione dehydrogenase (ascorbate)	8e-12	AT1G78380.1 glutathione S-transferase TAU 19	2E–21
72	Cz14g08160	24432	P	P	7	11.5	Oxidative stress related	glutathione S-transferase	O	Cre13.g584850.t1.1 (1 of 15) 2.5.1.18 - Glutathione transferase / S-(hydroxyalkyl)glutathione lyase	1e-13	AT2G02380.1 glutathione S-transferase (class zeta) 2	1e-11
73	Cz07g22050	38137	P	P	8	11.5	Lipid metabolism	MPBQ/MSBQ methyltransferase	C	Cre14.g625450.t1.2 MPBQ/MSBQ methyltransferase, chloroplastic	2E–167	AT3G63410.1 S-adenosyl-L-methionine-dependent methyltransferases superfamily protein	3E–135
74	Cz11g08030	192831	P	P	9	11.5	Function unknown	Predicated protein	O	Cre06.g293400.t1.2	4e-12	AT1G52690.1 Late embryogenesis abundant protein (LEA) family protein	0.0005
75	Cz11g15020	17938	P	P	7	11	Lipid metabolism	Polyketide cyclase / dehydrase and lipid transport	O	Cre11.g467760.t1.1 (1 of 2) PF10604 - Polyketide cyclase / dehydrase and lipid transport (Polyketide_cyc2)	1e-18	NA	NA
76	Cz13g15210	66890	P	P	6	11	Function unknown	Predicated protein	C	NA	NA	NA	NA
77	Cz11g20040	39883	P	P	6	10.5	Lipid metabolism	Enoyl-(Acyl carrier protein) reductase	C	Cre06.g294950.t1.1 (1 of 1) 1.3.1.9 - Enoyl-[acyl-carrier-protein] reductase (NADH) / NADH-specific enoyl-ACP reductase	4E–169	AT2G05990.1 NAD(P)-binding Rossmann-fold superfamily protein	5E–146
78	Cz02g03180	71128	P	P	7	10	Mitochondria	FAD NAD Binding oxidoreductases (Rieske 2Fe-2S iron-sulfur protein)	C	Cre13.g585750.t1.2 (1 of 1) PTHR13847//PTHR13847:SF196 - FAD NAD BINDING OXIDOREDUCTASES // SUBFAMILY NOT NAMED	3E–94	AT4G03280.1 photosynthetic electron transfer C	4e-08
79	Cz12g08230	34351	P	P	9	10	Others	Perakine reductase (aldo-keto reductase family)	O	Cre11.g467622.t1.1 (1 of 1) 1.1.1.317 - Perakine reductase	6E–89	AT1G60710.1 NAD(P)-linked oxidoreductase superfamily protein	5E–80
80	Cz01g09290	24614	P	P	7	10	Vesicle trafficking	Ras-related protein Rab (GTPase)	O	Cre03.g189250.t1.2 Small Rab-related GTPase	2E–127	AT1G09630.1 RAB GTPase 11C	1E–115
81	Cz02g02120	21594	P	P	5	9.5	Function unknown	Predicated protein	C	NA	NA	NA	NA
82	Cz10g08110	38187	P	P	2	9.5	Function unknown	Predicated protein	O	Cre06.g263357.t1.2	2e-09	NA	NA
83	Cz17g14060	72200	P	P	3	9	Protein translocation and chaperones	Heat shock 70kDa protein 5	SP	Cre02.g080700.t1.2 Endoplasmic reticulum associated Hsp70 protein	0	AT5G28540.1 heat shock protein 70 (Hsp 70) family protein	0
84	Cz12g26160	35565	P	P	6	8	Function unknown	Predicated protein	SP	NA	NA	NA	NA
85	Cz14g05190	29363	P	P	7	8	Oxidative stress related	Glutathione S-transferase	O	NA	NA	AT1G77290.2 Glutathione S-transferase family protein	1E–34
86	Cz15g22160	28128	P	P	5	8	Kinases and 14-3-3 proteins	14-3-3 protein	M	Cre06.g257500.t1.2 14-3-3 protein	1E–135	AT3G02520.1 general regulatory factor 7	8E–114
87	UNPLg00195	44247	P	P	5	8	Others	GDP-mannose 3,5-epimerase	O	Cre01.g019250.t1.2 Putative dTDP-glucose 4-6-dehydratase	0	AT5G28840.1 GDP-D-mannose 3',5'-epimerase	0
88	Cz04g20240	49769	-	P	6	7.5	Vesicle trafficking	Rab GDP dissociation inhibitor	O	Cre09.g388467.t1.1 Rab GDP dissociation inhibitor protein	0	AT3G59920.1 RAB GDP dissociation inhibitor 2	0
89	Cz03g04080	78227	P	P	6	7.5	Carbon metabolism	Transketolase	C	Cre02.g080200.t1.2 Transketolase	0	AT3G60750.1 Transketolase	0
90	Cz06g25040	39873	P	P	6	7.5	Carbon metabolism	Transaldolase	C	Cre01.g032650.t2.1 Transaldolase	3E–148	AT1G12230.1 Aldolase superfamily protein	7E–42
91	Cz06g31150	29961	P	P	5	7.5	Kinases and 14-3-3 proteins	14-3-3 protein epsilon	O	Cre12.g559250.t1.2 14-3-3 protein	5E–173	AT1G78300.1 general regulatory factor 2	2E–143
92	Cz02g14080	125435	P	P	2	7.5	Ribosomes, translation and DNA related	MYB-related transcription factor	O	Cre12.g514400.t2.1	3E–23	AT5G17300.1 Homeodomain-like superfamily protein	3E–21
93	Cz15g04030	48601	P	P	7	7	Others	Protein-tyrosine-phosphatase	M	Cre03.g165300.t1.1 (1 of 1) PF13348 - Tyrosine phosphatase family C-terminal region (Y_phosphatase3C)	9e-06	AT5G16480.1 Phosphotyrosine protein phosphatases superfamily protein	0.031
94	Cz14g18240	13048	P	P	4	7	Others	NAD-dependent epimerase/dehydratase	O	Cre12.g497700.t1.2 (1 of 7) PTHR10366:SF411 - HIGH CHLOROPHYLL FLUORESCENCE PHENOTYPE 173 PROTEIN	4E–20	AT5G19440.1 NAD(P)-binding Rossmann-fold superfamily protein	3E–26
95	Cz12g19020	24017	P	P	4	7	Vesicle trafficking	Rab11/RabA-family small GTPase	O	Cre03.g189250.t1.2 Small Rab-related GTPase	2E–99	AT1G07410.1 RAB GTPase homolog A2B	2E–99
96	Cz05g19150	20942	P	P	4	7	Cytoskeleton	Actin	O	Cre13.g603700.t1.2 Actin	9E–127	AT2G37620.2 actin 1	1E–120
97	Cz12g13040	25129	P	P	3	7	Vesicle trafficking	Charged multivesicular body protein 2A	O	Cre04.g213450.t1.2 Subunit of the ESCRT-III complex	1E–83	AT2G06530.1 SNF7 family protein	4E–76
98	Cz02g23030	59606	-	P	6	6.5	Lipid metabolism	Cholesterol 24-hydroxylase / Cytochrome P450 46A1	O	Cre03.g161250.t1.2 Cytochrome P450, CYP197 superfamily	2E–79	AT4G12320.1 cytochrome P450, family 706, subfamily A, polypeptide 6	4E–31
99	Cz07g16100	27421	P	P	7	6.5	Protein translocation and chaperones	Probable chaperone protein HSP31	O	Cre03.g163550.t1.2 (1 of 2) 4.2.1.130 - D-lactate dehydratase / Glyoxylase III	2E–65	AT1G53280.1 Class I glutamine amidotransferase-like superfamily protein	4e-05
100	Cz08g18010	40356	P	P	5	6.5	Others	Aldo/keto reductase family	O	Cre06.g294450.t1.1 (1 of 1) PTHR11732//PTHR11732:SF150 - ALDO/KETO REDUCTASE // SUBFAMILY NOT NAMED	6E–137	AT1G06690.1 NAD(P)-linked oxidoreductase superfamily protein	5E–89
101	Cz03g20040	37105	P	P	6	6.5	Amino acid metabolism	Saccharopine dehydrogenase-like protein	O	Cre16.g666050.t1.2 Saccharopine dehydrogenase	4E–170	AT1G50450.1 Saccharopine dehydrogenase	1E–88
102	Cz15g12150	18197	P	P	4	6.5	Others	peptidylprolyl isomerase	O	Cre01.g002300.t1.2 Peptidyl-prolyl cis-trans isomerase, cyclophilin-type	7E–88	AT4G34870.1 rotamase cyclophilin 5	9E–86
103	Cz05g25090	36753	P	P	3	6	Transporters	Probable voltage-gated potassium channel subunit beta	O	Cre04.g217916.t2.1	8E–151	AT1G04690.1 potassium channel beta subunit 1	3E–165
104	Cz06g12080	61295	P	P	5	6	Carbon metabolism	glucose-6-phosphate dehydrogenase	C	Cre17.g725550.t1.2 Glucose-6-phosphate-1-dehydrogenase	8E–156	AT5G40760.1 glucose-6-phosphate dehydrogenase 6	0
105	Cz06g09160	33128	P	P	2	6	Vesicle trafficking	Translocon at the outer membrane of chloroplasts 64-III	C	Cre02.g114850.t1.2 (1 of 1) PTHR22904:SF169 - RNA POLYMERASE II-ASSOCIATED PROTEIN 3	5E–42	NA	NA
106	Cz13g05150	33942	P	P	5	6	Lipid metabolism	Malonyl-CoA:ACP Acyltransferase	O	Cre14.g621650.t1.1 (1 of 2) K00645 - fabD	2E–168	AT2G30200.1 catalytics;transferases;[acyl-carrier-protein] S-malonyltransferases;binding	2E–152
107	Cz05g19170	40902	P	-	2	6	Cytoskeleton	Actin beta/gamma	O	Cre13.g603700.t1.2 Actin	0	AT3G12110.1 actin-11	0
108	Cz02g31050	21931	P	P	5	5.5	Vesicle trafficking	Small rab-related GTPase	M	Cre12.g517400.t1.2 Small Rab-related GTPase	2E–119	AT5G45130.1 RAB homolog 1	2E–85
109	Cz14g03070	38566	P	P	3	5.5	Lipid metabolism	alpha/beta hydrolase fold	O	Cre16.g673553.t1.1 (1 of 1) PTHR10992//PTHR10992:SF906 - ALPHA/BETA HYDROLASE FOLD-CONTAINING PROTEIN // SUBFAMILY NOT NAMED	2E–31	AT2G36290.1 alpha/beta-Hydrolases superfamily protein	1e-18
110	Cz01g13260	77941	P	P	5	5.5	Lipid metabolism	Betaine Lipid Synthase	O	Cre07.g324200.t1.2 Diacylglyceryl-N,N,N-trimethylhomoserine synthesis protein	0	NA	NA
111	Cz07g00150	23810	P	P	3	5	Vesicle trafficking	Ras-related GTPase	O	Cre09.g390763.t1.1 Small Rab-related GTPase	1E–149	AT4G17170.1 RAB GTPase homolog B1C	2E–131
112	Cz14g05170	22615	-	P	2	4.5	Function unknown	Predicated protein	O	NA	NA	NA	NA
113	Cz04g03150	66455	P	P	4	4.5	Carbon metabolism	phosphoglucomutase	C	Cre06.g278210.t1.1 Phosphoglucomutase	0	AT5G51820.1 phosphoglucomutase	0
114	Cz07g16030	72367	P	P	4	4.5	Carbon metabolism	starch phosphorylase	O	Cre07.g336950.t1.1 Starch phosphorylase	0	AT3G46970.1 alpha-glucan phosphorylase 2	0
115	Cz02g30150	34125	P	P	2	4.5	Function unknown	KR domain	O	Cre09.g399200.t1.2 (1 of 16) KOG0725 - Reductases with broad range of substrate specificities	2E–108	AT1G54870.1 NAD(P)-binding Rossmann-fold superfamily protein	1E–98
116	Cz11g29130	33597	P	P	2	4.5	Function unknown	Predicated protein	C	Cre01.g002750.t2.1	7E–60	NA	NA
117	Cz15g12170	29445	P	P	3	4.5	Function unknown	Predicated protein	O	NA	NA	NA	NA
118	Cz13g10140	44867	P	P	3	4.5	Function unknown	Fasciclin domain	SP	Cre12.g492600.t1.2 Fasciclin-like protein	8e-19	NA	NA
119	Cz03g08040	65286	-	P	2	4	Short-chain dehydrogenase	Retinol dehydrogenase/short chain dehydrogenase	O	Cre16.g685400.t1.2 Short-chain dehydrogenase/reductase	3E–77	AT4G24050.1 NAD(P)-binding Rossmann-fold superfamily protein	6e-11
120	Cz11g05110	43044	P	P	5	4	Amino acid metabolism	Glutamine-dependent carbamyl phosphate synthetase	O	NA	NA	NA	NA
121	Cz07g10070	36284	P	P	4	4	others	2-alkenal reductase (NAD(P)(+)) / NADPH:2-alkenal alpha,beta-hydrogenase	O	Cre06.g297400.t1.1 (1 of 1) 1.3.1.74 - 2-alkenal reductase (NAD(P)(+)) / NADPH:2-alkenal alpha,beta-hydrogenase	2E–74	AT3G15090.1 GroES-like zinc-binding alcohol dehydrogenase family protein	4E–39
122	Cz11g28020	7559	P	P	3	4	Ribosomes, translation and DNA related	large subunit ribosomal protein L40e	O	Cre01.g007051.t1.2 (1 of 1) K02927 - large subunit ribosomal protein L40e (RP-L40e, RPL40)	1E–38	AT3G52590.1 ubiquitin extension protein 1	5E–38
123	Cz19g07130	43533	P	P	2	4	Kinases and 14-3-3 proteins	AMP-activated protein kinase, gamma subunit	M	Cre12.g528000.t1.2 (1 of 3) PTHR13780//PTHR13780:SF49 - AMP-ACTIVATED PROTEIN KINASE, GAMMA REGULATORY SUBUNIT // SUBFAMILY NOT NAMED	2E–72	NA	NA
124	Cz13g04110	306891	P	P	2	4	Function unknown	C2 domain	O	Cre13.g561800.t1.1 (1 of 32) PF00168 - C2 domain (C2)	5e-11	NA	NA
125	Cz06g31270	50096	P	P	3	3.5	Amino acid metabolism	Glutamate dehydrogenase	O	Cre05.g232150.t1.2 Glutamate dehydrogenase	3E–49	AT1G51720.1 Amino acid dehydrogenase family protein	1E–138
126	Cz11g04220	10329	P	P	3	3.5	Function unknown	Predicated protein	O	NA	NA	NA	NA
127	Cz05g34160	41648	P	P	2	3.5	Carbon metabolism	Glyceraldehyde-3-Phosphate Dehydrogenase	C	Cre12.g485150.t1.2 Glyceraldehyde 3-phosphate dehydrogenase	7E–170	AT1G16300.1 glyceraldehyde-3-phosphate dehydrogenase of plastid 2	8E–161
128	Cz07g17060	25922	P	P	4	3.5	Short-chain dehydrogenase	short-chain dehydrogenase	C	Cre17.g702750.t1.2 (1 of 1) 1.1.1.102 - 3-dehydrosphinganine reductase / KTS reductase	1e-11	AT3G50560.1 NAD(P)-binding Rossmann-fold superfamily protein	2E–46
129	Cz09g01070	23781	P	P	4	3.5	Vesicle trafficking	Ras-related protein Rab-6A	O	Cre01.g047550.t1.2 Small Rab-related GTPase	1E–136	AT2G44610.1 Ras-related small GTP-binding family protein	1E–124
130	Cz16g07010	15835	P	P	4	3.5	Kinases and 14-3-3 proteins	Nucleoside-diphosphate kinase	O	Cre16.g650550.t2.1 Flagellar Associated Protein, nucleoside diphosphate kinase-like	1E–78	AT4G09320.1 Nucleoside diphosphate kinase family protein	8E–76
131	Cz16g08220	21560	P	P	2	3.5	Function unknown	Predicated protein	C	NA	NA	NA	NA
132	Cz01g34370	33665	-	P	3	3	Lipid metabolism	3-oxoacyl-[acyl-carrier-protein] reductase	M	Cre03.g172000.t1.2 (1 of 1) PTHR24322:SF619 - 3-OXOACYL-[ACYL-CARRIER-PROTEIN] REDUCTASE, CHLOROPLASTIC	2E–120	AT1G24360.1 NAD(P)-binding Rossmann-fold superfamily protein	8E–90
133	Cz08g02150	25527	P	P	3	3	Vesicle trafficking	Charged multivesicular body protein	O	Cre13.g589700.t1.2 Subunit of ESCRT-III complex	2E–24	AT5G09260.1 vacuolar protein sorting-associated protein 20.2	3E–26
134	Cz11g04240	27408	P	P	2	3	Others	Carbonic anhydrase	O	Cre13.g607350.t1.2 Carbonic anhydrase	7E–104	AT3G01500.1 carbonic anhydrase 1	6E–20
135	Cz15g08050	49655	P	P	3	3	Others	4-hydroxyphenylpyruvate dioxygenase (plastoquinol-9 biosynthesis)	O	Cre09.g399030.t1.1 4-hydroxyphenylpyruvate dioxygenase	0	AT1G06570.1 phytoene desaturation 1	1E–151
136	Cz01g44190	41382	P	P	3	3	Short-chain dehydrogenase	Retinol dehydrogenase (short chain dehydrogenase)	O	Cre09.g398252.t1.1 Short-chain dehydrogenase/reductase	8E–20	AT5G02540.1 NAD(P)-binding Rossmann-fold superfamily protein	4e-17
137	Cz03g07200	36254	P	P	2	3	Lipid metabolism	Trans-2-enoyl-CoA reductase (very long chain fatty acid biosynthesis)	O	Cre11.g476550.t1.2 (1 of 4) 1.3.1.38 - Trans-2-enoyl-CoA reductase (NADPH)	1E–66	AT3G45770.1 Polyketide synthase, enoylreductase family protein	1E–24
138	Cz06g15090	13111	P	P	2	3	Others	20S proteasome alpha subunit E	O	Cre17.g724350.t1.2 20S proteasome alpha subunit E	1E–55	AT1G53850.2 20S proteasome alpha subunit E1	1E–43
139	Cz17g17130	66440	P	P	2	3	Function unknown	Predicated protein	O	NA	NA	NA	NA
140	Cz01g16230	37696	P	P	2	3	Carbon metabolism	Malate dehydrogenase	C	Cre03.g194850.t1.2 NAD-dependent malate dehydrogenase, chloroplastic	2E–171	AT3G47520.1 malate dehydrogenase	1E–139
141	Cz07g19200	41088	P	P	2	3	Others	Amidase	O	Cre14.g609030.t1.1 (1 of 2) 3.5.5.1 - Nitrilase	1e-07	NA	NA
142	Cz08g25220	67902	P	P	5	3	Others	Carnosine synthase (Carnosine is a dipeptide molecule)	O	Cre13.g582800.t1.2 (1 of 1) 6.3.2.11 - Carnosine synthase / Carnosine synthetase	0	NA	NA
143	Cz13g10120	25585	P	P	2	3	Vesicle trafficking	GTP-binding nuclear protein Ran	O	Cre03.g191050.t1.2 Ran-like small GTPase	2E–155	AT5G55190.1 RAN GTPase 3	5E–136
144	Cz01g07040	37340	P	P	2	3	Carbon metabolism	Carboxyvinyl-carboxyphosphonate phosphorylmutase	C	Cre03.g200250.t1.2 (1 of 1) 2.7.8.23 - Carboxyvinyl-carboxyphosphonate phosphorylmutase / CPEP phosphonomutase	3E–154	AT1G77060.1 Phosphoenolpyruvate carboxylase family protein	1E–128
145	Cz05g17220	38849	P	P	2	3	Function unknown	Predicated protein	O	Cre12.g532100.t1.2	9E–41	NA	NA
146	Cz09g03150	16623	P	P	2	3	Others	3',5'-cyclic-nucleotide phosphodiesterase / Cyclic AMP phosphodiesterase	O	Cre07.g342350.t1.2 3',5'-cyclic-nucleotide phosphodiesterase	4E–40	NA	NA
147	Cz16g19260	50948	P	P	4	3	Carbon metabolism	Phosphoglycerate Kinase	C	Cre11.g467770.t1.1 Phosphoglycerate kinase, chloroplast precursor	0	AT1G56190.2 Phosphoglycerate kinase family protein	0
148	Cz01g00030	24538	-	P	1	2.5	Ribosomes, translation and DNA related	Eukaryotic translation initiation factor 4E-1	O	Cre03.g199900.t1.2 Eukaryotic translation initiation factor 4E	3E–99	AT4G18040.1 eukaryotic translation initiation factor 4E	2E–64
149	Cz12g09220	46603	P	P	2	2.5	Others	Geraniol dehydrogenase (Alcohol dehydrogenase)	O	Cre03.g207800.t1.2 (1 of 2) 1.1.1.195 - Cinnamyl-alcohol dehydrogenase / CAD	7E–150	AT2G21890.1 cinnamyl alcohol dehydrogenase homolog 3	3E–119
150	Cz02g08070	52565	P	P	2	2.5	Amino acid metabolism	serine hydroxymethyltransferase 2 (glycine synthesis)	O	Cre06.g293950.t1.2 Serine hydroxymethyltransferase 2	0	AT4G13930.1 serine hydroxymethyltransferase 4	0
151	Cz05g09100	22801	P	P	2	2.5	Photosyntesis related	Photosystem II Subunit Q (PSBQ)	C	Cre08.g372450.t1.2 Oxygen evolving enhancer protein 3	6E–60	AT4G21280.2 photosystem II subunit QA	7e-06
152	Cz06g35190	37478	P	P	2	2.5	Others	Ubiquitin fusion degradation protein 1	O	Cre14.g613350.t1.1 (1 of 1) K14016 - ubiquitin fusion degradation protein 1 (UFD1)	3E–100	AT2G21270.2 ubiquitin fusion degradation 1	9E–98
153	Cz01g30020	69295	-	P	2	2	Carbon metabolism	Glucose-6-phosphate isomerase	O	Cre03.g175400.t2.1 Phosphoglucose isomerase	0	AT5G42740.1 Sugar isomerase (SIS) family protein	0
154	Cz07g32070	49525	-	P	2	2	Cytoskeleton	Beta-tubulin	O	Cre12.g542250.t1.1 Beta tubulin 1	0	AT5G62700.1 tubulin beta chain 3	0
155	Cz08g10150	40868	-	P	2	2	Ribosomes, translation and DNA related	UV excision repair protein RAD23	O	Cre08.g366400.t2.1	2E–28	AT1G79650.1 Rad23 UV excision repair protein family	2E–32
156	Cz17g07120	29578	-	P	2	2	Others	Protein disulfide isomerase	SP	Cre02.g088200.t1.2 Protein disulfide isomerase 1	1E–61	AT3G54960.2 PDI-like 1-3	7E–34
157	Cz02g12160	73167	P	P	3	2	Lipid metabolism	Fatty acyl-CoA reductase	O	Cre03.g171700.t1.1 (1 of 1) 1.2.1.50 - Long-chain-fatty-acyl-CoA reductase / Acyl-CoA reductase	3E–60	AT5G22500.1 fatty acid reductase 1	3E–23
158	Cz05g34190	35805	P	P	2	2	Oxidative stress related	Glutathione S-transferase	SP	Cre12.g538100.t1.2 (1 of 3) K07393 - putative glutathione S-transferase (ECM4)	3E–150	AT4G19880.1 Glutathione S-transferase family protein	7E–108
159	Cz14g12050	38399	P	P	2	2	Lipid metabolism	Sterol 24-C-methyltransferase / Zymosterol-24-methyltransferase	O	Cre12.g500500.t2.1 Sterol-C24-methyltransferase	2E–81	AT5G13710.2 sterol methyltransferase 1	3E–148
160	Cz01g32200	19961	P	P	2	2	Function unknown	Bacterial PH domain	O	Cre07.g321300.t1.2 (1 of 3) PF03703 - Bacterial PH domain (bPH_2)	7E–42	AT1G14345.1 NAD(P)-linked oxidoreductase superfamily protein	2e-09
161	Cz02g32040	33980	P	P	2	2	Lipid metabolism	Lysophosphatidylcholine acyltransferase	O	Cre05.g248150.t1.2 (1 of 3) 2.3.1.25 - Plasmalogen synthase	1E–66	AT1G80950.1 Phospholipid/glycerol acyltransferase family protein	3E–35
162	UNPLg00083	35966	P	P	2	2	Others	Proteasome inhibitor subunit 1	SP	Cre07.g331000.t1.1 (1 of 1) PTHR13266 - PROTEASOME INHIBITOR	6e-14	AT3G53970.2 proteasome inhibitor-related	3E–20
163	Cz03g14090	70192	P	P	2	2	Function unknown	Predicated protein	O	NA	NA	NA	NA
164	Cz05g13120	14099	P	P	2	2	Ribosomes, translation and DNA related	DNA-directed RNA polymerase II subunit RPB11	O	Cre13.g565550.t1.2 DNA-directed RNA polymerase II, 13.6 kDa polypeptide	1E–42	AT3G52090.1 DNA-directed RNA polymerase, RBP11-like	5E–40
165	Cz01g38170	53105	-	P	1	1.5	Ribosomes, translation and DNA related	Serine--tRNA ligase	O	Cre03.g189400.t1.2 Seryl-tRNA(Sec) synthetase	0	AT5G27470.1 seryl-tRNA synthetase / serine--tRNA ligase	0
166	Cz02g00040	55292	-	P	2	1.5	Function unknown	Selenium-binding protein 1	O	Cre03.g166050.t1.2 Selenium binding protein	0	AT4G14030.2 selenium-binding protein 1	3E–169
167	Cz02g06170	17856	-	P	1	1.5	Others	Hemerythrin HHE cation binding domain	O	Cre16.g670750.t1.2 (1 of 5) PF01814 - Hemerythrin HHE cation binding domain (Hemerythrin)	2E–39	NA	NA
168	Cz06g22020	24204	-	P	1	1.5	Oxidative stress related	Glutathione S-transferase	O	NA	NA	NA	NA
169	Cz07g30220	81071	-	P	1	1.5	Proteases and peptidases	Protease 4	C	Cre10.g444550.t1.2 Signal peptide peptidase	0	AT1G73990.1 signal peptide peptidase	2E–177
170	Cz12g21160	13870	-	P	1	1.5	Ribosomes, translation and DNA related	40S ribosomal protein S14	O	Cre11.g480150.t1.2 Ribosomal protein S14, component of cytosolic 80S ribosome and 40S small subunit	1E–66	AT3G52580.1 Ribosomal protein S11 family protein	1E–65
171	Cz13g10110	60750	-	P	2	1.5	Lipid metabolism	Biotin carboxylase (ACCase)	C	Cre08.g359350.t1.2 (1 of 1) K01961 - acetyl-CoA carboxylase, biotin carboxylase subunit (accC)	0	AT5G35360.1 acetyl Co-enzyme a carboxylase biotin carboxylase subunit	0
172	Cz09g05170	56873	P	P	2	1.5	Proteases and peptidases	Leucyl aminopeptidase	O	Cre01.g007700.t1.1 (1 of 1) 3.4.11.1//3.4.11.5 - Leucyl aminopeptidase / Peptidase S // Prolyl aminopeptidase / Proline iminopeptidase	1E–151	AT2G24200.1 Cytosol aminopeptidase family protein	1E–121
173	Cz01g30220	61297	P	P	2	1.5	Function unknown	Predicated protein	O	NA	NA	NA	NA
174	Cz04g38230	31050	P	P	2	1.5	Function unknown	Predicated protein	O	NA	NA	NA	NA
175	Cz07g14050	16519	P	P	2	1.5	Others	Thioredoxin 1	O	Cre12.g554850.t1.2 Thioredoxin h2, cytosolic	2E–40	AT3G08710.1 thioredoxin H-type 9	5E–26
176	Cz19g09020	43045	P	P	2	1.5	Kinases and 14-3-3 proteins	SPHINGOSINE KINASE	O	Cre10.g448650.t1.1 (1 of 3) PTHR12358 - SPHINGOSINE KINASE	4E–36	NA	NA
177	Cz02g36040	47007	P	-	1	1.5	Others	Alcohol dehydrogenase / Aldehyde reductase	O	Cre07.g321700.t1.2 (1 of 1) PTHR11695//PTHR11695:SF281 - ALCOHOL DEHYDROGENASE RELATED // SUBFAMILY NOT NAMED	3E–175	AT5G63620.1 GroES-like zinc-binding alcohol dehydrogenase family protein	3E–21
178	Cz12g23200	99393	P	-	1	1.5	Ribosomes, translation and DNA related	ATP-dependent RNA helicase DDX27	O	Cre10.g420900.t1.2 (1 of 1) K13181 - ATP-dependent RNA helicase DDX27 [EC:3.6.4.13] (DDX27, DRS1)	0	AT4G16630.1 DEA(D/H)-box RNA helicase family protein	1E–162
179	Cz16g00050	23654	P	-	1	1.5	Lipid metabolism	Beta-Ketoacyl ACP Reductase	O	Cre03.g172000.t1.2 (1 of 1) PTHR24322:SF619 - 3-OXOACYL-[ACYL-CARRIER-PROTEIN] REDUCTASE, CHLOROPLASTIC	2E–23	AT1G24360.1 NAD(P)-binding Rossmann-fold superfamily protein	3E–24
180	Cz01g00230	45281	-	P	1	1	Ribosomes, translation and DNA related	tyrosyl-tRNA synthetase	O	Cre03.g145727.t1.1 (1 of 1) PTHR11946:SF53 - TYROSINE-TRNA LIGASE	0	AT2G33840.1 Tyrosyl-tRNA synthetase, class Ib, bacterial/mitochondrial	0
181	Cz01g10120	32833	-	P	1	1	Kinases and 14-3-3 proteins	Adenosine kinase	O	Cre03.g204601.t1.1 (1 of 1) K00856 - adenosine kinase (E2.7.1.20, ADK)	7E–132	AT5G03300.1 adenosine kinase 2	1E–139
182	Cz01g12170	38689	-	P	1	1	Function unknown	Calcium binding protein 39	O	Cre17.g709950.t1.2 (1 of 1) K08272 - calcium binding protein 39 (CAB39, MO25)	5E–127	AT5G47540.1 Mo25 family protein	3E–75
183	Cz02g28150	32709	-	P	1	1	Function unknown	Predicated protein	O	NA	NA	NA	NA
184	Cz03g00140	22258	-	P	1	1	Function unknown	Fasciclin domain	SP	NA	NA	NA	NA
185	Cz03g12100	386386	-	P	1	1	Ribosomes, translation and DNA related	DNA polymerase zeta	O	Cre09.g387400.t1.1 DNA polymerase zeta	6E–175	AT1G67500.1 recovery protein 3	0
186	Cz03g27070	31052	-	P	1	1	Short-chain dehydrogenase	Retinol dehydrogenase 8 (short-chain dehydrogenase)	O	Cre12.g559350.t1.2 (1 of 1) 1.1.1.101 - Acylglycerone-phosphate reductase / Palmitoyldihydroxyacetone-phosphate reductase	1E–21	AT5G10050.1 NAD(P)-binding Rossmann-fold superfamily protein	1E–21
187	Cz04g17090	35036	-	P	1	1	Lipid metabolism	NAD-dependent glycerol-3-phosphate dehydrogenase	O	Cre09.g387763.t1.1 (1 of 1) 1.1.1.94 - Glycerol-3-phosphate dehydrogenase (NAD(P)(+)) / L-glycerol-3-phosphate:NAD(P) oxidoreductase	7E–142	AT2G40690.1 NAD-dependent glycerol-3-phosphate dehydrogenase family protein	5E–69
188	Cz05g16180	65290	-	P	1	1	Ion transporting ATPases	V-type H+-transporting ATPase subunit A	O	Cre10.g461050.t1.2 Vacuolar ATP synthase subunit A	0	AT1G78900.2 vacuolar ATP synthase subunit A	0
189	Cz05g28100	62791	-	P	2	1	Function unknown	EH domain-containing protein 1	O	Cre06.g260950.t1.2 (1 of 1) K12483 - EH domain-containing protein 1 (EHD1)	0	AT3G20290.1 EPS15 homology domain 1	0
190	Cz05g37040	219200	-	P	1	1	Function unknown	WD repeat-containing protein 52	O	Cre09.g386736.t1.1 Flagellar Associated Protein	2E–129	AT1G11160.1 Transducin/WD40 repeat-like superfamily protein	1e-06
191	Cz06g06090	58914	-	P	2	1	Protein translocation and chaperones	T-complex protein 1 subunit alpha	M	Cre10.g439100.t1.2 T-complex protein 1, alpha subunit	0	AT3G20050.1 T-complex protein 1 alpha subunit	0
192	Cz07g00160	49658	-	P	1	1	Cytoskeleton	Tubulin alpha	O	Cre03.g190950.t1.2 Alpha tubulin 1	0	AT1G04820.1 tubulin alpha-4 chain	0
193	Cz09g16130	106808	-	P	1	1	Kinases and 14-3-3 proteins	UMP/CMP kinase	O	Cre01.g029750.t1.1 ODA5-associated flagellar adenylate kinase	0	AT5G26667.2 P-loop containing nucleoside triphosphate hydrolases superfamily protein	3E–61
194	Cz10g13210	29166	-	P	1	1	Function unknown	Predicated protein	O	Cre14.g615200.t1.1	3e-06	NA	NA
195	Cz13g03010	21865	-	P	1	1	Vesicle trafficking	Vesicle coat complex COPII, GTPase subunit SAR1	O	Cre11.g468300.t1.2 Sar-type small GTPase	6E–118	AT4G02080.1 secretion-associated RAS super family 2	7E–111
196	Cz13g19130	16140	-	P	1	1	Ribosomes, translation and DNA related	Glycine--tRNA ligase / Glycyl-tRNA synthetase	O	Cre05.g233800.t1.2 (1 of 1) K01880 - glycyl-tRNA synthetase (GARS, glyS1)	1E–54	AT1G29880.1 glycyl-tRNA synthetase / glycine--tRNA ligase	2E–36
197	Cz14g24250	21540	-	P	1	1	Function unknown	Protein lurp-1 related	M	NA	NA	NA	NA
198	Cz15g09150	26004	-	P	1	1	Vesicle trafficking	Charged multivesicular body protein 4	C	Cre06.g282200.t1.2 Subunit of the ESCRT-III complex, SNF homolog	1E–33	AT2G19830.1 SNF7 family protein	2e-15
199	Cz18g08180	39094	-	P	2	1	Others	Nucleosome assembly protein 1-like	O	Cre09.g416350.t1.2 (1 of 2) K11279 - nucleosome assembly protein 1-like 1 (NAP1L1, NRP)	2E–81	AT2G19480.2 nucleosome assembly protein 1;2	3E–62
200	UNPLg00026	33834	-	P	2	1	Lipid metabolism	Patatin-like phospholipase	O	NA	NA	AT2G26560.1 phospholipase A 2A	5e-07
201	Cz02g41260	144324	P	P	2	1	Kinases and 14-3-3 proteins	Mitogen-activated protein kinase kinase kinase	O	Cre17.g728700.t1.1 (1 of 1) K11228 - mitogen-activated protein kinase kinase kinase (STE11)	1E–131	AT1G54960.1 NPK1-related protein kinase 2	4E–77
202	Cz08g09080	12869	P	P	2	1	Ribosomes, translation and DNA related	RNA recognition motif	O	Cre09.g392350.t1.2 (1 of 90) PF00076 - RNA recognition motif. (a.k.a. RRM, RBD, or RNP domain) (RRM_1)	4E–29	AT4G13850.4 glycine-rich RNA-binding protein 2	2e-15
203	Cz10g29170	80025	P	P	2	1	Kinases and 14-3-3 proteins	protein kinase, cGMP-dependent (PRKG)	O	Cre12.g493250.t1.2 (1 of 2) PTHR24353:SF37 - PROTEIN KINASE DC1-RELATED	0	AT3G08720.2 serine/threonine protein kinase 2	4E–51
204	Cz11g25250	55125	P	P	2	1	Ion transporting ATPases	V-type H+-transporting ATPase subunit B	O	Cre02.g076350.t1.2 Vacuolar ATP synthase subunit B	0	AT4G38510.5 ATPase, V1 complex, subunit B protein	0
205	UNPLg00485	71181	P	P	2	1	Others	Glyoxal or galactose oxidase	O	Cre06.g278252.t1.1 Glyoxal or galactose oxidase	2E–55	AT5G19580.1 glyoxal oxidase-related protein	6E–24
206	Cz01g45070	15511	P	-	1	1	Function unknown	Predicated protein	O	NA	NA	AT3G61050.1 Calcium-dependent lipid-binding (CaLB domain) family protein	9e-09
207	Cz02g02220	37897	P	-	1	1	Short-chain dehydrogenase	Retinol dehydrogenase	O	Cre11.g480650.t1.2 (1 of 11) 1.1.1.300 - NADP-retinol dehydrogenase / Retinol dehydrogenase (NADP(+))	5E–68	AT5G53090.1 NAD(P)-binding Rossmann-fold superfamily protein	5E–54
208	Cz02g41220	61897	P	-	1	1	Others	Protein involved in vacuole import and degradation	O	Cre16.g657550.t1.1 (1 of 1) KOG2395 - Protein involved in vacuole import and degradation	0	AT4G33400.1 Vacuolar import/degradation, Vid27-related protein	7E–105
209	Cz03g10180	97905	P	-	1	1	Carbon metabolism	1,4-alpha-glucan branching enzyme / Glycogen branching enzyme	C	Cre06.g289850.t1.1 Starch Branching Enzyme	0	AT5G03650.1 starch branching enzyme 2.2	0
210	Cz05g16060	22177	P	-	1	1	Function unknown	Predicated protein	C	NA	NA	NA	NA
211	Cz08g06040	89526	P	-	1	1	Function unknown	Predicated protein	M	Cre08.g358567.t2.1	6E–47	NA	NA
212	Cz09g17170	44954	P	-	1	1	Lipid metabolism	Phospholipase A2	O	Cre03.g195500.t1.2	1E–22	AT1G33270.1 Acyl transferase/acyl hydrolase/lysophospholipase superfamily protein	2E–20
213	Cz11g09290	40847	P	-	1	1	Carbon metabolism	glyceraldehyde-3-phosphate dehydrogenase (NADP+) (phosphorylating)	C	Cre01.g010900.t1.2 Glyceraldehyde-3-Phosphate Dehydrogenase	0	AT1G42970.1 glyceraldehyde-3-phosphate dehydrogenase B subunit	7E–170
214	Cz12g25190	29177	P	-	1	1	Vesicle trafficking	Vesicle-associated membrane protein 72	O	Cre04.g224750.t1.2 Endosomal R-SNARE protein, Vamp7/Nyv1-family (R.III)	1E–92	AT1G04760.1 vesicle-associated membrane protein 726	4E–56
215	Cz01g15040	40937	-	P	1	0.5	Others	Tetratricopeptide repeat protein 14	M	Cre03.g173500.t1.1 (1 of 60) PF13414 - TPR repeat (TPR_11)	1e-18	AT4G37460.1 Tetratricopeptide repeat (TPR)-like superfamily protein	1e-06
216	Cz01g16250	21641	-	P	1	0.5	Vesicle trafficking	Charged multivesicular body protein 1	O	Cre03.g188500.t1.2 Subunit of the ESCRT-III complex	6E–85	AT1G17730.1 vacuolar protein sorting 46.1	4E–63
217	Cz01g25210	40670	-	P	1	0.5	Protein translocation and chaperones	T-complex protein 1 subunit theta	O	Cre03.g168450.t1.2 T-complex protein 1, theta subunit	0	AT3G03960.1 TCP-1/cpn60 chaperonin family protein	2E–152
218	Cz01g29240	76122	-	P	1	0.5	Others	Carboxylate clamp-tetratericopeptide repeat protein	O	Cre10.g430501.t1.1 (1 of 1) PTHR22904:SF331 - CARBOXYLATE CLAMP-TETRATRICOPEPTIDE REPEAT PROTEIN	7E–110	AT1G62390.1 Octicosapeptide/Phox/Bem1p (PB1) domain-containing protein / tetratricopeptide repeat (TPR)-containing protein	3E–42
219	Cz01g39220	20806	-	P	1	0.5	Ribosomes, translation and DNA related	Aminoacyl tRNA synthase complex-interacting multifunctional protein 1	C	Cre07.g326950.t1.1 (1 of 2) K15437 - aminoacyl tRNA synthase complex-interacting multifunctional protein 1 (AIMP1, ARC1)	8E–53	AT2G40660.1 Nucleic acid-binding, OB-fold-like protein	3E–24
220	Cz02g02210	69013	-	P	1	0.5	Protein translocation and chaperones	T-complex protein 1 subunit zeta	O	Cre09.g397200.t1.2 T-complex protein 1, zeta subunit	0	AT3G02530.1 TCP-1/cpn60 chaperonin family protein	0
221	Cz02g03160	12196	-	P	1	0.5	Ribosomes, translation and DNA related	SWI/SNF-Related chromatin binding protein	O	Cre11.g480950.t1.2 (1 of 5) PTHR13711 - SWI/SNF-RELATED CHROMATIN BINDING PROTEIN	1e-19	AT3G28730.1 high mobility group	3e-10
222	Cz02g08150	60435	-	P	1	0.5	Oxidative stress related	Glutathione reductase (NADPH)	C	Cre09.g396252.t1.1 Glutathione reductase	0	AT3G54660.1 glutathione reductase	0
223	Cz03g04160	66521	-	P	1	0.5	Lipid metabolism	Very-Long-Chain Beta-Ketoacyl ACP Synthase	O	Cre07.g320550.t1.2 (1 of 3) K15397 - 3-ketoacyl-CoA synthase (KCS)	6E–103	AT1G01120.1 3-ketoacyl-CoA synthase 1	1E–80
224	Cz03g08090	44863	-	P	1	0.5	Lipid metabolism	Pyruvate dehydrogenase E1, alpha subunit	C	Cre02.g099850.t1.1 Pyruvate dehydrogenase, E1 component, alpha subunit	0	AT1G01090.1 pyruvate dehydrogenase E1 alpha	0
225	Cz03g15060	61963	-	P	1	0.5	Protein translocation and chaperones	Chaperonin 60 subunit alpha 1	C	Cre04.g231222.t2.1 Chaperonin 60A	0	AT2G28000.1 chaperonin-60alpha	0
226	Cz03g17180	11414	-	P	1	0.5	Function unknown	Predicated protein	O	NA	NA	NA	NA
227	Cz03g22040	49324	-	P	1	0.5	Ribosomes, translation and DNA related	ATP-dependent RNA helicase UAP56/SUB2	O	Cre17.g719000.t1.2 Exon junction complex component, UAP56 DEAD/DEAH box helicase homolog	0	AT5G11170.1 DEAD/DEAH box RNA helicase family protein	0
228	Cz03g28270	15962	-	P	1	0.5	Lipid metabolism	Biotin carboxyl carrier protein (ACCase)	O	Cre17.g715250.t1.2 Acetyl-CoA biotin carboxyl carrier	8E–41	AT5G15530.1 biotin carboxyl carrier protein 2	8E–27
229	Cz03g36230	62230	-	P	1	0.5	Others	Uccinate-semialdehyde dehydrogenase (NADP(+))	O	Cre08.g381702.t1.1 (1 of 1) 1.2.1.79 - Succinate-semialdehyde dehydrogenase (NADP(+))	3E–62	AT1G79440.1 aldehyde dehydrogenase 5F1	1E–68
230	Cz04g15140	60561	-	P	1	0.5	Others	Orotate phosphoribosyltransferase / Orotidylic acid phosphorylase	C	Cre01.g048950.t1.2 Uridine 5'- monophosphate synthase	0	AT3G54470.1 uridine 5'-monophosphate synthase / UMP synthase (PYRE-F) (UMPS)	0
231	Cz04g33180	58535	-	P	1	0.5	Others	Methylenetetrahydrofolate reductase (NAD(P)H)	SP	Cre10.g433600.t1.2 (1 of 1) 1.5.1.20 - Methylenetetrahydrofolate reductase (NAD(P)H) / N(5,10)-methylenetetrahydrofolate reductase	0	AT3G59970.3 methylenetetrahydrofolate reductase 1	0
232	Cz04g38290	55919	-	P	1	0.5	Others	Allophanate hydrolase	M	Cre08.g360100.t1.2 Allophanate hydrolase	0	AT3G25660.1 Amidase family protein	5E–22
233	Cz05g01210	43508	-	P	1	0.5	Carbon metabolism	Alpha-glucan, water dikinase / Starch-related R1 protein	O	Cre02.g142206.t1.1	6E–46	NA	NA
234	Cz05g10020	41620	-	P	1	0.5	Others	Prolifieration-associated protein 2G4	O	Cre13.g604650.t1.2 (1 of 1) PTHR10804:SF11 - PROLIFERATION-ASSOCIATED PROTEIN 2G4	7E–131	AT3G51800.3 metallopeptidase M24 family protein	2E–105
235	Cz05g24150	36929	-	P	1	0.5	Function unknown	Predicated protein	O	NA	NA	NA	NA
236	Cz05g27130	32111	-	P	1	0.5	Mitochondria	Mitochondrial ADP/ATP carrier proteins	O	Cre09.g386650.t1.2 ADP/ATP carrier protein, mitochondrial	1E–168	AT5G13490.1 ADP/ATP carrier 2	2E–163
237	Cz05g27260	20017	-	P	1	0.5	Amino acid metabolism	Methionine sulfoxide reductase	O	Cre08.g380300.t1.1 Peptide methionine sulfoxide reductase	4E–63	AT4G25130.1 peptide met sulfoxide reductase 4	3E–62
238	Cz05g27270	52682	-	P	1	0.5	Others	FAS-associated factor 2 (Predicted regulator of the ubiquitin pathway)	O	Cre03.g200100.t1.1 (1 of 1) K18726 - FAS-associated factor 2 (FAF2, UBXD8)	4E–70	AT4G10790.1 UBX domain-containing protein	2E–40
239	Cz05g35100	21850	-	P	1	0.5	Others	Alpha crystallins	O	Cre07.g318800.t1.2 Heat shock protein 22A	5E–32	AT1G53540.1 HSP20-like chaperones superfamily protein	7e-18
240	Cz05g36260	29366	-	P	1	0.5	Others	Leucine-rich repeat (LRR) protein associated with apoptosis in muscle tissue	O	Cre12.g503600.t1.2 (1 of 15) PTHR23155 - LEUCINE-RICH REPEAT-CONTAINING PROTEIN	4E–76	AT5G07910.1 Leucine-rich repeat (LRR) family protein	2E–63
241	Cz05g37130	17242	-	P	1	0.5	Others	20S proteasome subunit alpha 4	O	Cre01.g030850.t1.2 20S proteasome alpha subunit D	4E–71	AT5G66140.1 proteasome alpha subunit D2	4E–55
242	Cz06g07020	87220	-	P	1	0.5	Others	Anaphase-promoting complex subunit 4 WD40 domain	O	Cre12.g556650.t1.2 Anaphase promoting complex subunit 4	7E–54	AT4G21530.1 Transducin/WD40 repeat-like superfamily protein	2E–53
243	Cz06g14020	289887	-	P	1	0.5	Ribosomes, translation and DNA related	Regulator of chromosome condensation (RCC1) repeat	O	NA	NA	AT5G63860.1 Regulator of chromosome condensation (RCC1) family protein	2E–21
244	Cz07g22040	47439	-	P	1	0.5	Others	26S proteasome regulatory subunit T1	O	Cre14.g625400.t1.1 26S proteasome regulatory subunit	0	AT1G53750.1 regulatory particle triple-A 1A	0
245	Cz08g24220	36360	-	P	1	0.5	Short-chain dehydrogenase	Retinol dehydrogenase 14	O	Cre08.g380550.t1.2 (1 of 11) 1.1.1.300 - NADP-retinol dehydrogenase / Retinol dehydrogenase (NADP(+))	8E–65	AT2G37540.1 NAD(P)-binding Rossmann-fold superfamily protein	5E–41
246	Cz08g31070	29349	-	P	1	0.5	Function unknown	Predicated protein	O	Cre12.g501050.t1.2 Aldehyde/histidinol dehydrogenase	2E–66	NA	NA
247	Cz09g09290	55862	-	P	1	0.5	Proteases and peptidases	T-complex protein 1 subunit eta	SP	Cre01.g026550.t1.1 T-complex protein 1, eta subunit	0	AT3G11830.1 TCP-1/cpn60 chaperonin family protein	0
248	Cz09g14120	81941	-	P	1	0.5	Function unknown	Predicated protein	M	NA	NA	NA	NA
249	Cz09g15180	12936	-	P	1	0.5	Oxidative stress related	Peroxiredoxin-5	O	Cre10.g449550.t1.2 Peroxiredoxin, type II	1E–42	AT3G52960.1 Thioredoxin superfamily protein	2E–34
250	Cz09g27280	19765	-	P	1	0.5	Short-chain dehydrogenase	Predicted short chain-type dehydrogenase	O	Cre12.g549852.t1.1 (1 of 2) KOG1611 - Predicted short chain-type dehydrogenase	5e-07	AT4G20760.1 NAD(P)-binding Rossmann-fold superfamily protein	3e-16
251	Cz09g30170	44462	-	P	1	0.5	Ribosomes, translation and DNA related	Translation initiation factor 4A	O	Cre06.g298650.t1.2 (1 of 1) PTHR24031//PTHR24031:SF308 - RNA HELICASE // SUBFAMILY NOT NAMED	0	AT3G13920.3 eukaryotic translation initiation factor 4A1	0
252	Cz09g30220	11044	-	P	1	0.5	Lipid metabolism	Acyl-Carrier Protein (ACP)	C	Cre13.g577100.t1.2 Acyl-carrier protein	2E–37	AT3G05020.1 acyl carrier protein 1	5E–21
253	Cz11g02170	9318	-	P	1	0.5	Function unknown	Predicated protein	O	NA	NA	NA	NA
254	Cz11g20120	72303	-	P	1	0.5	Lipid metabolism	Long Chain Acyl-CoA Synthetase	C	Cre13.g566650.t2.1	0	AT4G23850.1 AMP-dependent synthetase and ligase family protein	0
255	Cz12g12210	24625	-	P	1	0.5	Mitochondria	Oxidoreductase HTATIP2	M	Cre16.g672050.t2.1	3E–67	NA	NA
256	Cz13g16010	29692	-	P	1	0.5	Function unknown	Splicing factor, arginine/serine-rich 1/9	O	Cre06.g278239.t2.1 Serine/arginine-rich pre-mRNA splicing factor	4E–36	AT1G02840.1 RNA-binding (RRM/RBD/RNP motifs) family protein	1E–36
257	Cz14g00270	36583	-	P	1	0.5	Others	Flavonol reductase/cinnamoyl-CoA reductase	O	Cre13.g569350.t1.2 (1 of 1) PTHR10366:SF267 - PROTEIN F13D11.4	5E–60	AT5G19440.1 NAD(P)-binding Rossmann-fold superfamily protein	7E–59
258	Cz14g02070	41984	-	P	1	0.5	Ribosomes, translation and DNA related	Regulator of chromosome condensation (RCC1) repeat	O	Cre05.g230600.t1.1 (1 of 1) PTHR22870//PTHR22870:SF193 - REGULATOR OF CHROMOSOME CONDENSATION // SUBFAMILY NOT NAMED	9E–156	AT5G63860.1 Regulator of chromosome condensation (RCC1) family protein	2E–128
259	Cz14g11170	25812	-	P	1	0.5	Function unknown	Predicated protein	O	Cre03.g151700.t2.1 Predicted protein	6E–49	AT4G29520.1	6E–22
260	Cz15g00120	23290	-	P	1	0.5	Protein translocation and chaperones	TELOMERASE-BINDING PROTEIN P23 HSP90 CO-CHAPERONe	O	Cre07.g341550.t1.2 (1 of 1) PTHR22932 - TELOMERASE-BINDING PROTEIN P23 HSP90 CO-CHAPERONE	2e-18	AT4G02450.2 HSP20-like chaperones superfamily protein	2e-14
261	Cz15g17140	23695	-	P	1	0.5	Function unknown	Predicated protein	O	NA	NA	NA	NA
262	Cz15g18060	40939	-	P	1	0.5	Ribosomes, translation and DNA related	Reverse transcriptase (RNA-dependent DNA polymerase)	O	NA	NA	NA	NA
263	Cz15g22080	49262	-	P	1	0.5	Others	Glycylpeptide N-tetradecanoyltransferase / Peptide N-tetradecanoyltransferase	M	Cre06.g251100.t1.2 N-myristoyl transferase	0	AT5G57020.1 myristoyl-CoA:protein N-myristoyltransferase	1E–170
264	Cz17g17150	56202	-	P	1	0.5	Amino acid metabolism	Threonine synthase	C	Cre10.g451900.t1.1 Threonine synthase	0	AT4G29840.1 Pyridoxal-5'-phosphate-dependent enzyme family protein	0
265	Cz19g06280	26094	-	P	1	0.5	Others	Dienelactone hydrolase family	O	Cre16.g679800.t1.2 (1 of 2) PTHR17630//PTHR17630:SF43 - DIENELACTONE HYDROLASE // SUBFAMILY NOT NAMED	8E–61	AT3G23600.1 alpha/beta-Hydrolases superfamily protein	4E–21
266	UNPLg00561	29659	-	P	1	0.5	Function unknown	Predicated protein	O	NA	NA	NA	NA
267	UNPLg00641	52406	-	P	1	0.5	Carbon metabolism	UDP-Glucose Pyrophosphorylase	O	Cre04.g229700.t1.2 UDP-glucose pyrophosphorylase	0	AT5G17310.2 UDP-glucose pyrophosphorylase 2	9E–78
268	Cz01g00130	10113	P	-	1	0.5	Function unknown	Predicated protein	O	Cre03.g198000.t1.2 (1 of 4) PF13672 - Protein phosphatase 2C (PP2C_2)	3e-10	NA	NA
269	Cz01g42020	42388	P	-	1	0.5	Carbon metabolism	Sedoheptulose-1,7-Bisphosphatase	C	Cre03.g185550.t1.2 Sedoheptulose-1,7-bisphosphatase	0	AT3G55800.1 sedoheptulose-bisphosphatase	4E–161
270	Cz02g07250	112790	P	-	1	0.5	Others	ubiquitin-activating enzyme E1	C	Cre09.g386400.t1.2 Ubiquitin-activating enzyme E1	0	AT5G06460.1 ubiquitin activating enzyme 2	0
271	Cz02g12250	165064	P	-	1	0.5	Ribosomes, translation and DNA related	Histone-lysine N-methyltransferase ATX4	O	Cre12.g515050.t1.1 Histone-lysine N-methyltransferase	1E–61	AT5G53430.1 SET domain group 29	6E–40
272	Cz02g14020	13474	P	-	1	0.5	Function unknown	Predicated protein	C	Cre12.g497300.t2.1 Rhodanese-like Ca-sensing receptor	2E–24	AT5G23060.1 calcium sensing receptor	3e-08
273	Cz02g18200	18908	P	-	1	0.5	Function unknown	Predicated protein	C	Cre11.g467724.t1.1	4E–33	NA	NA
274	Cz03g05070	17882	P	-	1	0.5	Ribosomes, translation and DNA related	translation initiation factor 5A	O	Cre02.g097400.t1.2 Eukaryotic initiation factor, eIF-5A	5E–88	AT1G13950.1 eukaryotic elongation factor 5A-1	4E–68
275	Cz03g13070	37011	P	-	1	0.5	Carbon metabolism	Fructose-Bisphosphate Aldolase	O	Cre02.g093450.t1.2 Fructose-1,6-bisphosphate aldolase	6E–134	AT2G36460.1 Aldolase superfamily protein	2E–109
276	Cz03g29170	119379	P	-	1	0.5	Ion transporting ATPases	CADMIUM/ZINC-TRANSPORTING ATPASE HMA1, CHLOROPLASTIC-RELATED	M	Cre17.g720400.t1.1 Heavy metal transporting ATPase	2E–84	AT4G37270.1 heavy metal atpase 1	8E–53
277	Cz03g31180	16335	P	-	1	0.5	Others	Putative oxalocrotonate tautomerase enzyme	O	NA	NA	NA	NA
278	Cz04g03230	25075	P	-	1	0.5	Others	ADP-ribosylation factor family	O	Cre06.g278139.t1.1 Small Rab-related GTPase	1E–53	AT1G43890.1 RAB GTPASE HOMOLOG B18	1E–45
279	Cz04g07180	16429	P	-	1	0.5	Transporters	Periplasmic binding component of ABC transporter	O	NA	NA	NA	NA
280	Cz04g13030	27566	P	-	1	0.5	Lipid metabolism	Phosphatidylethanolamine-binding protein	O	NA	NA	AT4G20370.1 PEBP (phosphatidylethanolamine-binding protein) family protein	3E–25
281	Cz04g15170	42948	P	-	1	0.5	Others	Protein phosphatase 1, regulatory subunit, and related proteins	O	Cre17.g739850.t1.2 Predicted protein	2E–108	NA	NA
282	Cz04g22120	92483	P	-	1	0.5	Function unknown	Predicated protein	M	Cre06.g272350.t1.2	2E–40	NA	NA
283	Cz05g05080	36871	P	-	1	0.5	Carbon metabolism	Fructokinase / D-fructokinase	SP	Cre13.g561850.t1.1 (1 of 1) 2.7.1.4 - Fructokinase / D-fructokinase	4E–120	AT4G10260.1 pfkB-like carbohydrate kinase family protein	2E–29
284	Cz06g10010	50584	P	-	1	0.5	Function unknown	Predicated protein	O	NA	NA	NA	NA
285	Cz08g26150	163188	P	-	1	0.5	Function unknown	Predicated protein	M	Cre06.g301850.t1.1 (1 of 20) PTHR13140 - MYOSIN	4e-09	NA	NA
286	Cz09g19130	89748	P	-	1	0.5	Ion transporting ATPases	Ransitional endoplasmic reticulum ATPase	O	Cre06.g269950.t1.2 Protein involved in ubiquitin-dependent degradation of ER-bound substrates	0	AT5G03340.1 ATPase, AAA-type, CDC48 protein	0
287	Cz10g02280	16706	P	-	1	0.5	Function unknown	Predicated protein	O	NA	NA	NA	NA
288	Cz11g10100	34141	P	-	1	0.5	Others	L-galactose 1-dehydrogenase	SP	Cre14.g630400.t1.2 (1 of 1) 1.1.1.316 - L-galactose 1-dehydrogenase / L-galDH	8E–67	AT4G33670.1 NAD(P)-linked oxidoreductase superfamily protein	6E–96
289	Cz12g09210	181190	P	-	1	0.5	Function unknown	WD repeat-containing protein 96	O	Cre16.g691440.t1.1 Flagellar Associated Protein	3E–102	NA	NA
290	Cz13g02200	14956	P	-	1	0.5	Function unknown	Predicated protein	M	NA	NA	NA	NA
291	Cz16g12010	37674	P	-	1	0.5	Function unknown	EF-hand domain pair	C	Cre01.g016300.t1.1 (1 of 61) PF13499 - EF-hand domain pair (EF-hand_7)	9E–56	AT1G24620.1 EF hand calcium-binding protein family	1e-06
292	Cz16g17190	33544	P	-	1	0.5	Ribosomes, translation and DNA related	U3 small nucleolar RNA-associated protein 3	O	Cre09.g394399.t1.1 (1 of 1) K14767 - U3 small nucleolar RNA-associated protein 3 (UTP3, SAS10)	2E–57	AT2G43650.1 Sas10/U3 ribonucleoprotein (Utp) family protein	1e-15
293	Cz16g20280	127112	P	-	1	0.5	Carbon metabolism	Beta-fructofuranosidase / Saccharase	O	Cre12.g488000.t1.2 (1 of 1) 2.4.1.99 - Sucrose:sucrose fructosyltransferase / Sucrose:sucrose 1-fructosyltransferase	6E–65	AT2G36190.1 cell wall invertase 4	1E–24
294	Cz16g22040	42429	P	-	1	0.5	Function unknown	Plasminogen activator inhibitor 1 RNA-binding protein	O	NA	NA	NA	NA
295	CzCPg01290	55061	P	-	1	0.5	Photosyntesis related	F0F1-type ATP synthase, alpha subunit	O	Cre02.g116750.t1.1 Mitochondrial F1F0 ATP synthase, alpha subunit	0	ATCG00120.1 ATP synthase subunit alpha	0
Note: The numbers in the column A designate the order (from highest to lowest) of LD protein abundance based on the average spectral count shown in column G. Two replicates, R1 and R2, were analyzed: P, present; -, not detected. Protein ID in column B: retrieved from the Chromochloris zofingiensis v5.2.3.2 database (https://phytozome.jgi.doe.gov/pz/portal.html#!info?alias=Org_Czofingiensis_er). P…
