# Supplementary material for: Proteomics Analysis of Lipid Droplets from the Oleaginous Alga Chromochloris zofingiensis Reveals Novel Proteins for Lipid Metabolism
Source: Genomics Proteomics Bioinformatics. 2019 Sep 5;17(3):260–72. doi: 10.1016/j.gpb.2019.01.003 (PMC6818385; doi:10.1016/j.gpb.2019.01.003)
Supplement: Supplementary Dataset S2 — List of C. zofingiensis LD proteins detected in both replicates with ≥2 unique peptides [file mmc11.xlsx]

## Sheet: Dataset2
Dataset S2 List of C. zofingiensis LD proteins detected in both replicates with ≥ 2 unique peptides
No.	Protein ID	Protein mass	Unique peptides			Average Spectral count	Curated functional class	Annotation	Blast with LDPs from Moellering and Benning [20]		Blast with LDPs from Nguyen et al. [21]		Blast with LDPs from Tsai et al. [47]		Blast with LDPs from Siegler et al. [23]		Blast with LDPs from Nojima et al. [24]
			R1	R2	Total umber				ID	e value	ID	e value	ID	e value	ID	e value	ID	e value
1	Cz04g29220	29589	P	P	36	1650.5	Lipid metabolism	Major lipid droplet protein	jgi|Chlre3|192823|estExt_fgenesh2_pg.C_350067	1.0E–27	jgi|Chlre4|338214|pm.chromosome_9_#_225	2.0E–27	Cre09.g405500.t1.1	9.0E–25	g555	7.0E–26
2	Cz05g02110	52120	P	P	57	1003	Function unknown	Predicated protein
3	Cz16g16140	51369	P	P	42	708.5	Lipid metabolism	Caleosin related protein, plant seed peroxygenase
4	Cz01g08270	37909	P	P	28	651.5	Function unknown	Predicated protein
5	Cz07g32180	57395	P	P	26	523	Others	L-gulonolactone oxidase
6	Cz09g31050	32917	P	P	31	471	Lipid metabolism	Caleosin related protein, plant seed peroxygenase
7	Cz09g11210	29791	P	P	24	406.5	Lipid metabolism	Caleosin related protein, plant seed peroxygenase
8	Cz02g13230	35907	P	P	38	340	Short-chain dehydrogenase	Retinol dehydrogenase/short-chain dehydrogenase	jgi|Chlre3|145585|Chlre2_kg.scaffold_14000218	3.0E–25	jgi|Chlre4|145585|Chlre2_kg.scaffold_14000218	4.0E–25	Cre16.g685400.t1.2	3.0E–25	g13209	3.0E–33
9	Cz10g23260	10900	P	P	11	260.5	Function unknown	Predicated protein
10	Cz07g13040	43099	P	P	43	178.5	Short-chain dehydrogenase	Retinol dehydrogenase/short-chain dehydrogenase	jgi|Chlre3|145585|Chlre2_kg.scaffold_14000218	6.0E–19	jgi|Chlre4|145585|Chlre2_kg.scaffold_14000218	8.0E–19	Cre16.g685400.t1.2	7.0E–19	g13209	1.0E–24
11	Cz11g18260	21718	P	P	9	164.5	Function unknown	Predicated protein
12	Cz02g32220	50935	P	P	33	161.5	Ribosomes, translation and DNA related	Elongation factor EF-1 alpha subunit	jgi|Chlre3|132905|estExt_gwp_1H.C_780011	0.0E+00	jgi|Chlre4|134382|estExt_gwp_1W.C_30492	0.0E+00	Cre06.g263450.t1.2	0.0E+00
13	Cz01g06170	72635	P	P	39	137	Lipid metabolism	TAG lipase (class 3)							g9582	7.0E–26
14	Cz02g07070	22567	P	P	19	95	Function unknown	Predicated protein
15	Cz01g22190	96418	P	P	18	91.5	Function unknown	Predicated protein
16	Cz02g12180	36067	P	P	23	87.5	Short-chain dehydrogenase	Retinol dehydrogenase/short-chain dehydrogenase	jgi|Chlre3|145585|Chlre2_kg.scaffold_14000218	2.0E–19	jgi|Chlre4|145585|Chlre2_kg.scaffold_14000218	2.0E–19	Cre16.g685400.t1.2	2.0E–19	g13209	4.0E–27
17	Cz05g05050	30504	P	P	13	85	Lipid metabolism	Acylglycerone-phosphate reductase	jgi|Chlre3|55666|estExt_GenewiseH_1.C_130071	4.0E–11			Cre14.g610501.t1.1	7.0E–11
18	Cz08g20190	25411	P	P	18	78	Others	NAD dependent epimerase/dehydratase family protein	jgi|Chlre3|118820|e_gwW.26.198.1	3.0E–11			Cre02.g142146.t1.1	5.0E–07
19	Cz19g08220	178484	P	P	20	77.5	Function unknown	Predicated protein
20	Cz03g36040	62553	P	P	20	66.5	Carbon metabolism	Beta-galactosidase / Lactase	jgi|Chlre3|169029|fgenesh2_pg.C_scaffold_9000168	3.0E–134	jgi|Chlre4|292705|au.g10571_t1	1.0E–157	Cre03.g171050.t1.1	2.0E–159
21	Cz05g10010	52196	P	P	14	59.5	Carbon metabolism	Enolase (Glyco-Gluco)	jgi|Chlre3|83064|estExt_GenewiseW_1.C_830028	0.0E+00	jgi|Chlre4|83064|estExt_GenewiseW_1.C_830028	0.0E+00
22	Cz14g08220	32303	P	P	10	58	Function unknown	Hypersensitive-induced response protein 2
23	Cz13g06240	28676	P	P	16	54.5	Lipid metabolism	Prostaglandin-E2 9-reductase	jgi|Chlre3|145585|Chlre2_kg.scaffold_14000218	8.0E–07	jgi|Chlre4|145585|Chlre2_kg.scaffold_14000218	1.0E–06	Cre16.g685400.t1.2	9.0E–07	g13209	8.0E–21
24	Cz06g29060	16835	P	P	18	50	Function unknown	Predicated protein
25	Cz13g11330	34393	P	P	14	48.5	Short-chain dehydrogenase	Retinol dehydrogenase/short-chain dehydrogenase	jgi|Chlre3|145585|Chlre2_kg.scaffold_14000218	1.0E–20	jgi|Chlre4|145585|Chlre2_kg.scaffold_14000218	2.0E–20	Cre16.g685400.t1.2	1.0E–20	g13209	1.0E–24
26	Cz13g06250	28875	P	P	18	48	Lipid metabolism	Prostaglandin-E2 9-reductase	jgi|Chlre3|145585|Chlre2_kg.scaffold_14000218	2.0E–06	jgi|Chlre4|145585|Chlre2_kg.scaffold_14000218	2.0E–06	Cre16.g685400.t1.2	2.0E–06	g13209	1.0E–19
27	Cz07g09250	31183	P	P	19	46	Transporters	Voltage-gated potassium channel subunit beta
28	Cz11g24160	83499	P	P	20	42.5	Amino acid metabolism	5-methyltetrahydropteroyltriglutamate--homocysteine S-methyltransferase	jgi|Chlre3|154307|Chlre2_kg.scaffold_82000007	0.0E+00	jgi|Chlre4|154307|Chlre2_kg.scaffold_82000007	0.0E+00
29	Cz19g05170	38484	P	P	15	36	Short-chain dehydrogenase	Retinol dehydrogenase/short-chain dehydrogenase	jgi|Chlre3|145585|Chlre2_kg.scaffold_14000218	7.0E–144	jgi|Chlre4|145585|Chlre2_kg.scaffold_14000218	9.0E–144	Cre16.g685400.t1.2	7.0E–144	g13209	1.0E–28
30	Cz12g06030	31913	P	P	8	34	Function unknown	Hypersensitive-induced response protein 2
31	Cz03g05100	37739	P	P	10	33.5	Amino acid metabolism	Cysteine synthase / OAS sulfhydrylase
32	Cz14g00020	16125	P	P	13	32.5	Function unknown	Predicated protein
33	Cz04g30040	35711	P	P	13	30.5	Short-chain dehydrogenase	Short-chain dehydrogenase TIC 32	jgi|Chlre3|145585|Chlre2_kg.scaffold_14000218	8.0E–28	jgi|Chlre4|390185|pasa_Sanger_mRNA31308	1.0E–32	Cre16.g685400.t1.2	9.0E–28	g13209	6.0E–39
34	Cz06g04080	80346	P	P	2	30.5	Function unknown	Bardet-Biedl syndrome 7 protein
35	UNPLg00122	24741	P	P	12	28	Others	Carbonic anhydrase, beta
36	Cz07g22230	73317	P	P	15	27	Lipid metabolism	Long chain acyl-CoA synthetase	jgi|Chlre3|123147|e_gwW.82.50.1	0.0E+00	jgi|Chlre4|377723|estExt_fgenesh1_pm.C_chromosome_30345	0.0E+00	Cre03.g182050.t1.2	0.0E+00
37	Cz03g14130	24102	P	P	7	26.5	Others	Iron/manganese superoxide dismutase	jgi|Chlre3|135320|estExt_gwp_1W.C_100137	6.0E–48			Cre13.g605150.t1.2	1.0E–54
38	Cz01g09010	40614	P	P	10	24.5	Function unknown	Predicated protein
39	Cz12g10010	65985	P	P	11	21.5	Lipid metabolism	Triacylglycerol lipase							g9582	2.0E–08
40	Cz04g02040	37002	P	P	15	21	Lipid metabolism	Acyl dehydratase (MaoC-like domain)
41	Cz03g13150	19398	P	P	2	19.5	Lipid metabolism	Caleosin related protein, plant seed peroxygenase
42	Cz05g06160	62005	P	P	9	19	Carbon metabolism	6-phosphogluconate dehydrogenase, decarboxylating	jgi|Chlre3|158911|acegs_kg.scaffold_31000032	0.0E+00			Cre12.g526800.t1.2	0.0E+00
43	Cz05g37140	41556	P	P	11	19	Carbon metabolism	Fructose-1,6-bisphosphate aldolase
44	Cz01g01020	53047	P	P	9	18.5	Amino acid metabolism	Adenosylhomocysteinase	jgi|Chlre3|129593|estExt_gwp_1H.C_190014	0.0E+00	jgi|Chlre4|129593|estExt_gwp_1H.C_190014	0.0E+00
45	Cz06g15020	71994	P	P	12	18.5	Function unknown	Predicated protein	jgi|Chlre3|185673|estExt_fgenesh2_kg.C_640006	0.0E+00	jgi|Chlre4|185673|estExt_fgenesh2_kg.C_640006	0.0E+00
46	Cz02g14100	84860	P	P	8	18.5	Function unknown	Predicated protein
47	Cz10g15240	31832	P	P	3	18.5	Lipid metabolism	Esterase/lipase
48	Cz01g36150	73570	P	P	15	18.5	Lipid metabolism	Long chain acyl-CoA synthetase	jgi|Chlre3|123147|e_gwW.82.50.1	0.0E+00	jgi|Chlre4|377723|estExt_fgenesh1_pm.C_chromosome_30345	0.0E+00	Cre03.g182050.t1.2	0.0E+00
49	Cz02g13210	37642	P	P	9	18.5	Lipid metabolism	Monoglyceride lipase
50	Cz06g05150	22569	P	P	8	18	Vesicle trafficking	Ras-related protein Rab-1A	jgi|Chlre3|60490|estExt_GenewiseH_1.C_870017	1.0E–139	jgi|Chlre4|60490|estExt_GenewiseH_1.C_870017	1.0E–139	Cre09.g390763.t1.1	3.0E–67
51	Cz02g38100	23020	P	P	8	18	Function unknown	Predicated protein
52	Cz01g38040	38765	P	P	7	17.5	Function unknown	Senescence-associated protein
53	Cz05g19160	23005	P	P	7	17.5	Cytoskeleton	Actin	jgi|Chlre3|24392|estExt_fgenesh1_pm.C_440001	4.0E–141	jgi|Chlre4|340314|pm.chromosome_13_#_439	5.0E–141
54	Cz07g10110	32322	P	P	11	17	Transporters	Probable voltage-gated potassium channel subunit beta
55	Cz05g26070	88348	P	P	11	17	Lipid metabolism	Cycloartenol synthase	jgi|Chlre3|116558|e_gwW.1.10.1	0.0E+00	jgi|Chlre4|196409|BTM_e_gwW.1.10.1	0.0E+00
56	UNPLg00180	35225	P	P	7	16	Carbon metabolism	Malate dehydrogenase	jgi|Chlre3|158129|acegs_kg.scaffold_24000043	1.0E–149	jgi|Chlre4|158129|acegs_kg.scaffold_24000043	2.0E–149	Cre12.g483950.t1.2	6.0E–09
57	Cz11g09250	43188	P	P	10	16	Amino acid metabolism	glutamine synthetase	jgi|Chlre3|133971|estExt_gwp_1W.C_50109	0.0E+00	jgi|Chlre4|133971|estExt_gwp_1W.C_50109	0.0E+00
58	Cz16g03110	36838	P	P	8	15.5	Function unknown	Predicated protein
59	Cz10g00090	47259	P	P	9	14.5	Others	Stomatin-like protein 2
60	Cz07g11210	242240	P	P	8	14	Function unknown	Predicated protein
61	Cz12g09050	12193	P	P	3	14	Others	NAD(P)H dehydrogenase (quinone) / Vitamin-K reductase	jgi|Chlre3|24039|estExt_fgenesh1_pm.C_40010	1.0E–39	jgi|Chlre4|182582|estExt_fgenesh2_kg.C_40066	6.0E–38
62	Cz08g25270	20716	P	P	6	13.5	Oxidative stress related	Peroxiredoxin
63	Cz02g06070	81063	P	P	9	13.5	Protein translocation and chaperones	Molecular chaperone HtpG (htpG, HSP90A)	jgi|Chlre3|138117|estExt_gwp_1W.C_250014	0.0E+00
64	Cz10g29070	17168	P	P	9	13.5	Function unknown	Predicated protein	jgi|Chlre3|194731|estExt_fgenesh2_pg.C_740028	2.0E–53
65	Cz05g35130	122040	P	P	5	12.5	Kinases and 14-3-3 proteins	Adenylate kinase	jgi|Chlre3|193410|estExt_fgenesh2_pg.C_420100	2.0E–28
66	Cz06g29140	39267	P	P	10	12.5	Others	NADPH dependent alkenal/alkenone reductase
67	Cz09g10230	25964	P	P	4	12.5	Others	Superoxide dismutase	jgi|Chlre3|135320|estExt_gwp_1W.C_100137	2.0E–118			Cre13.g605150.t1.2	5.0E–35
68	Cz14g12240	36860	P	P	7	12.5	Others	Perakine reductase (aldo-keto reductase family)
69	Cz02g38210	80904	P	P	4	12.5	Kinases and 14-3-3 proteins	Serine/threonine protein kinase	jgi|Chlre3|128451|estExt_gwp_1H.C_130203	5.0E–21	jgi|Chlre4|381234|estExt_fgenesh1_pm.C_chromosome_160083	2.0E–29	Cre16.g663200.t1.1	3.0E–15
70	Cz17g13150	23347	P	P	5	12.5	Vesicle trafficking	Ras-related GTPase	jgi|Chlre3|60490|estExt_GenewiseH_1.C_870017	2.0E–37	jgi|Chlre4|337340|pm.chromosome_6_#_687	2.0E–123	Cre09.g390763.t1.1	1.0E–36
71	Cz18g05080	29087	P	P	6	12	Oxidative stress related	glutathione S-transferase
72	Cz14g08160	24432	P	P	7	11.5	Oxidative stress related	glutathione S-transferase
73	Cz07g22050	38137	P	P	8	11.5	Lipid metabolism	MPBQ/MSBQ methyltransferase	jgi|Chlre3|129760|estExt_gwp_1H.C_170006	1.0E–169	jgi|Chlre4|129760|estExt_gwp_1H.C_170006	2.0E–166	Cre12.g500500.t1.1	1.0E–06
74	Cz11g08030	192831	P	P	9	11.5	Function unknown	Predicated protein
75	Cz11g15020	17938	P	P	7	11	Lipid metabolism	Polyketide cyclase / dehydrase and lipid transport
76	Cz13g15210	66890	P	P	6	11	Function unknown	Predicated protein
77	Cz11g20040	39883	P	P	6	10.5	Lipid metabolism	Enoyl-(Acyl carrier protein) reductase
78	Cz02g03180	71128	P	P	7	10	Mitochondria	FAD NAD Binding oxidoreductases (Rieske 2Fe-2S iron-sulfur protein)
79	Cz12g08230	34351	P	P	9	10	Others	Perakine reductase (aldo-keto reductase family)
80	Cz01g09290	24614	P	P	7	10	Vesicle trafficking	Ras-related protein Rab (GTPase)	jgi|Chlre3|148836|Chlre2_kg.scaffold_24000235	2.0E–66	jgi|Chlre4|195519|SAN_chlre3.14.40.1.1	2.0E–129	Cre09.g390763.t1.1	2.0E–66
81	Cz02g02120	21594	P	P	5	9.5	Function unknown	Predicated protein
82	Cz10g08110	38187	P	P	2	9.5	Function unknown	Predicated protein
83	Cz17g14060	72200	P	P	3	9	Protein translocation and chaperones	Heat shock 70kDa protein 5	jgi|Chlre3|133859|estExt_gwp_1W.C_70314	0.0E+00	jgi|Chlre4|334994|pm.chromosome_2_#_93	0.0E+00
84	Cz12g26160	35565	P	P	6	8	Function unknown	Predicated protein
85	Cz14g05190	29363	P	P	7	8	Oxidative stress related	Glutathione S-transferase
86	Cz15g22160	28128	P	P	5	8	Kinases and 14-3-3 proteins	14-3-3 protein	jgi|Chlre3|187228|estExt_fgenesh2_pg.C_30386	6.0E–138			Cre12.g559250.t1.2	2.0E–125
87	UNPLg00195	44247	P	P	5	8	Others	GDP-mannose 3,5-epimerase	jgi|Chlre3|111778|e_gwW.7.128.1	1.0E–15	jgi|Chlre4|58501|estExt_GenewiseH_1.C_310087	5.0E–09	Cre12.g518650.t1.2	4.0E–09
89	Cz03g04080	78227	P	P	6	7.5	Carbon metabolism	Transketolase	jgi|Chlre3|133861|estExt_gwp_1W.C_70316	0.0E+00
90	Cz06g25040	39873	P	P	6	7.5	Carbon metabolism	Transaldolase	jgi|Chlre3|146574|Chlre2_kg.scaffold_1000398	2.0E–150			Cre01.g032650.t1.2	6.0E–146
91	Cz06g31150	29961	P	P	5	7.5	Kinases and 14-3-3 proteins	14-3-3 protein epsilon	jgi|Chlre3|185967|estExt_fgenesh2_kg.C_800003	3.0E–175			Cre12.g559250.t1.2	3.0E–175
92	Cz02g14080	125435	P	P	2	7.5	Ribosomes, translation and DNA related	MYB-related transcription factor
93	Cz15g04030	48601	P	P	7	7	Others	Protein-tyrosine-phosphatase
94	Cz14g18240	13048	P	P	4	7	Others	NAD-dependent epimerase/dehydratase
95	Cz12g19020	24017	P	P	4	7	Vesicle trafficking	Rab11/RabA-family small GTPase	jgi|Chlre3|148836|Chlre2_kg.scaffold_24000235	7.0E–61	jgi|Chlre4|195519|SAN_chlre3.14.40.1.1	1.0E–101	Cre09.g390763.t1.1	8.0E–61
96	Cz05g19150	20942	P	P	4	7	Cytoskeleton	Actin	jgi|Chlre3|24392|estExt_fgenesh1_pm.C_440001	6.0E–129	jgi|Chlre4|340314|pm.chromosome_13_#_439	8.0E–129
97	Cz12g13040	25129	P	P	3	7	Vesicle trafficking	Charged multivesicular body protein 2A
99	Cz07g16100	27421	P	P	7	6.5	Protein translocation and chaperones	Probable chaperone protein HSP31
100	Cz08g18010	40356	P	P	5	6.5	Others	Aldo/keto reductase family
101	Cz03g20040	37105	P	P	6	6.5	Amino acid metabolism	Saccharopine dehydrogenase-like protein
102	Cz15g12150	18197	P	P	4	6.5	Others	peptidylprolyl isomerase	jgi|Chlre3|118846|e_gwW.26.108.1	2.0E–74
103	Cz05g25090	36753	P	P	3	6	Transporters	Probable voltage-gated potassium channel subunit beta
104	Cz06g12080	61295	P	P	5	6	Carbon metabolism	glucose-6-phosphate dehydrogenase					Cre08.g378150.t1.1	6.0E–154
105	Cz06g09160	33128	P	P	2	6	Vesicle trafficking	Translocon at the outer membrane of chloroplasts 64-III
106	Cz13g05150	33942	P	P	5	6	Lipid metabolism	Malonyl-CoA:ACP Acyltransferase
108	Cz02g31050	21931	P	P	5	5.5	Vesicle trafficking	Small rab-related GTPase	jgi|Chlre3|81259|estExt_GenewiseW_1.C_310132	1.0E–121	jgi|Chlre4|81259|estExt_GenewiseW_1.C_310132	1.0E–121	Cre09.g390763.t1.1	6.0E–45
109	Cz14g03070	38566	P	P	3	5.5	Lipid metabolism	alpha/beta hydrolase fold
110	Cz01g13260	77941	P	P	5	5.5	Lipid metabolism	Betaine Lipid Synthase	jgi|Chlre3|77062|estExt_GenewiseW_1.C_60028	0.0E+00	jgi|Chlre4|77062|estExt_GenewiseW_1.C_60028	0.0E+00	Cre07.g324200.t1.2	0.0E+00
111	Cz07g00150	23810	P	P	3	5	Vesicle trafficking	Ras-related GTPase	jgi|Chlre3|148836|Chlre2_kg.scaffold_24000235	8.0E–152	jgi|Chlre4|148836|Chlre2_kg.scaffold_24000235	1.0E–151	Cre09.g390763.t1.1	9.0E–152
113	Cz04g03150	66455	P	P	4	4.5	Carbon metabolism	phosphoglucomutase
114	Cz07g16030	72367	P	P	4	4.5	Carbon metabolism	starch phosphorylase
115	Cz02g30150	34125	P	P	2	4.5	Function unknown	KR domain	jgi|Chlre3|55666|estExt_GenewiseH_1.C_130071	6.0E–11	jgi|Chlre4|390185|pasa_Sanger_mRNA31308	1.0E–07	Cre14.g610501.t1.1	1.0E–12	g13209	6.0E–11
116	Cz11g29130	33597	P	P	2	4.5	Function unknown	Predicated protein
117	Cz15g12170	29445	P	P	3	4.5	Function unknown	Predicated protein
118	Cz13g10140	44867	P	P	3	4.5	Function unknown	Fasciclin domain			jgi|Chlre4|425870|pasa_Sanger_mRNA6643	9.0E–21
120	Cz11g05110	43044	P	P	5	4	Amino acid metabolism	Glutamine-dependent carbamyl phosphate synthetase
121	Cz07g10070	36284	P	P	4	4	others	2-alkenal reductase (NAD(P)(+)) / NADPH:2-alkenal alpha,beta-hydrogenase
122	Cz11g28020	7559	P	P	3	4	Ribosomes, translation and DNA related	large subunit ribosomal protein L40e
123	Cz19g07130	43533	P	P	2	4	Kinases and 14-3-3 proteins	AMP-activated protein kinase, gamma subunit	jgi|Chlre3|184895|estExt_fgenesh2_kg.C_310017	2.0E–74
124	Cz13g04110	306891	P	P	2	4	Function unknown	C2 domain
125	Cz06g31270	50096	P	P	3	3.5	Amino acid metabolism	Glutamate dehydrogenase
126	Cz11g04220	10329	P	P	3	3.5	Function unknown	Predicated protein
127	Cz05g34160	41648	P	P	2	3.5	Carbon metabolism	Glyceraldehyde-3-Phosphate Dehydrogenase	jgi|Chlre3|140618|estExt_gwp_1W.C_880024	4.0E–172	jgi|Chlre4|140618|estExt_gwp_1W.C_880024	6.0E–172	Cre12.g485150.t1.2	5.0E–172
128	Cz07g17060	25922	P	P	4	3.5	Short-chain dehydrogenase	short-chain dehydrogenase	jgi|Chlre3|55666|estExt_GenewiseH_1.C_130071	2.0E–14			Cre14.g610501.t1.1	2.0E–06
129	Cz09g01070	23781	P	P	4	3.5	Vesicle trafficking	Ras-related protein Rab-6A	jgi|Chlre3|116488|e_gwW.1.373.1	3.0E–132	jgi|Chlre4|195522|SAN_e_gwW.1.373.1	1.0E–138	Cre09.g390763.t1.1	1.0E–41
130	Cz16g07010	15835	P	P	4	3.5	Kinases and 14-3-3 proteins	Nucleoside-diphosphate kinase	jgi|Chlre3|58944|estExt_GenewiseH_1.C_390052	8.0E–81
131	Cz16g08220	21560	P	P	2	3.5	Function unknown	Predicated protein
133	Cz08g02150	25527	P	P	3	3	Vesicle trafficking	Charged multivesicular body protein
134	Cz11g04240	27408	P	P	2	3	Others	Carbonic anhydrase
135	Cz15g08050	49655	P	P	3	3	Others	4-hydroxyphenylpyruvate dioxygenase (plastoquinol-9 biosynthesis)
136	Cz01g44190	41382	P	P	3	3	Short-chain dehydrogenase	Retinol dehydrogenase (short chain dehydrogenase)	jgi|Chlre3|145585|Chlre2_kg.scaffold_14000218	5.0E–12	jgi|Chlre4|145585|Chlre2_kg.scaffold_14000218	7.0E–12	Cre16.g685400.t1.2	6.0E–12	g13209	2.0E–60
137	Cz03g07200	36254	P	P	2	3	Lipid metabolism	Trans-2-enoyl-CoA reductase (very long chain fatty acid biosynthesis)
138	Cz06g15090	13111	P	P	2	3	Others	20S proteasome alpha subunit E
139	Cz17g17130	66440	P	P	2	3	Function unknown	Predicated protein
140	Cz01g16230	37696	P	P	2	3	Carbon metabolism	Malate dehydrogenase	jgi|Chlre3|190455|estExt_fgenesh2_pg.C_190058	1.0E–173	jgi|Chlre4|137163|estExt_gwp_1W.C_190236	2.0E–173	Cre12.g483950.t1.2	2.0E–136
141	Cz07g19200	41088	P	P	2	3	Others	Amidase
142	Cz08g25220	67902	P	P	5	3	Others	Carnosine synthase (Carnosine is a dipeptide molecule)
143	Cz13g10120	25585	P	P	2	3	Vesicle trafficking	GTP-binding nuclear protein Ran	jgi|Chlre3|81259|estExt_GenewiseW_1.C_310132	6.0E–26	jgi|Chlre4|195519|SAN_chlre3.14.40.1.1	6.0E–27	Cre09.g390763.t1.1	9.0E–24
144	Cz01g07040	37340	P	P	2	3	Carbon metabolism	Carboxyvinyl-carboxyphosphonate phosphorylmutase	jgi|Chlre3|191668|estExt_fgenesh2_pg.C_260094	1.0E–10
145	Cz05g17220	38849	P	P	2	3	Function unknown	Predicated protein			jgi|Chlre4|339543|pm.chromosome_12_#_567	8.0E–43	Cre12.g532100.t1.2	6.0E–43
146	Cz09g03150	16623	P	P	2	3	Others	3',5'-cyclic-nucleotide phosphodiesterase / Cyclic AMP phosphodiesterase
147	Cz16g19260	50948	P	P	4	3	Carbon metabolism	Phosphoglycerate Kinase	jgi|Chlre3|132210|estExt_gwp_1H.C_480026	0.0E+00
149	Cz12g09220	46603	P	P	2	2.5	Others	Geraniol dehydrogenase (Alcohol dehydrogenase)
150	Cz02g08070	52565	P	P	2	2.5	Amino acid metabolism	serine hydroxymethyltransferase 2 (glycine synthesis)	jgi|Chlre3|107904|e_gwH.69.10.1	0.0E+00
151	Cz05g09100	22801	P	P	2	2.5	Photosyntesis related	Photosystem II Subunit Q (PSBQ)	jgi|Chlre3|153656|Chlre2_kg.scaffold_64000041	4.0E–62
152	Cz06g35190	37478	P	P	2	2.5	Others	Ubiquitin fusion degradation protein 1
157	Cz02g12160	73167	P	P	3	2	Lipid metabolism	Fatty acyl-CoA reductase
158	Cz05g34190	35805	P	P	2	2	Oxidative stress related	Glutathione S-transferase
159	Cz14g12050	38399	P	P	2	2	Lipid metabolism	Sterol 24-C-methyltransferase / Zymosterol-24-methyltransferase					Cre12.g500500.t1.1	2.0E–82
160	Cz01g32200	19961	P	P	2	2	Function unknown	Bacterial PH domain					Cre08.g358540.t1.1	5.0E–22
161	Cz02g32040	33980	P	P	2	2	Lipid metabolism	Lysophosphatidylcholine acyltransferase	jgi|Chlre3|98450|e_gwH.6.97.1	2.0E–58	jgi|Chlre4|378176|estExt_fgenesh1_pm.C_chromosome_50127	1.0E–68	Cre06.g273250.t1.2	1.0E–10
162	UNPLg00083	35966	P	P	2	2	Others	Proteasome inhibitor subunit 1
163	Cz03g14090	70192	P	P	2	2	Function unknown	Predicated protein
164	Cz05g13120	14099	P	P	2	2	Ribosomes, translation and DNA related	DNA-directed RNA polymerase II subunit RPB11
172	Cz09g05170	56873	P	P	2	1.5	Proteases and peptidases	Leucyl aminopeptidase
173	Cz01g30220	61297	P	P	2	1.5	Function unknown	Predicated protein
174	Cz04g38230	31050	P	P	2	1.5	Function unknown	Predicated protein
175	Cz07g14050	16519	P	P	2	1.5	Others	Thioredoxin 1	jgi|Chlre3|133800|estExt_gwp_1W.C_70227	5.0E–08	jgi|Chlre4|195895|STE_estExt_gwp_1W.C_70227	7.0E–08
176	Cz19g09020	43045	P	P	2	1.5	Kinases and 14-3-3 proteins	SPHINGOSINE KINASE
201	Cz02g41260	144324	P	P	2	1	Kinases and 14-3-3 proteins	Mitogen-activated protein kinase kinase kinase	jgi|Chlre3|131695|estExt_gwp_1H.C_370041	2.0E–25	jgi|Chlre4|206095|SKA_estExt_gwp_1H.C_80137	4.0E–28	Cre16.g663200.t1.1	2.0E–25			g6574	9.00E–10
202	Cz08g09080	12869	P	P	2	1	Ribosomes, translation and DNA related	RNA recognition motif	jgi|Chlre3|184151|estExt_fgenesh2_kg.C_220030	3.0E–31
203	Cz10g29170	80025	P	P	2	1	Kinases and 14-3-3 proteins	protein kinase, cGMP-dependent (PRKG)	jgi|Chlre3|153242|Chlre2_kg.scaffold_56000059	0.0E+00	jgi|Chlre4|131695|estExt_gwp_1H.C_370041	0.0E+00	Cre12.g493250.t1.2	0.0E+00
204	Cz11g25250	55125	P	P	2	1	Ion transporting ATPases	V-type H+-transporting ATPase subunit B	jgi|Chlre3|126382|estExt_gwp_1H.C_70227	0.0E+00	jgi|Chlre4|76602|estExt_GenewiseW_1.C_50221	7.0E–26	Cre10.g461050.t1.2	7.0E–23
205	UNPLg00485	71181	P	P	2	1	Others	Glyoxal or galactose oxidase
The numbers in the column A designate the order (from highest to lowest) of LD protein abundance based on the average spectral count shown in column G. Two replicates, R1 and R2, were analyzed: P, present; -, not detected. Protein ID in column B: retrieved from the Chromochloris zofingiensis v5.2.3.2 database (https://phytozome.jgi.doe.gov/pz/portal.html#!info?alias=Org_Czofingiensis_er). Protein…
